# Supplementary material for: Crystal structures of di-μ-bromido-bis{di­bromido­[η5-2-(di­methyl­amino)­inden­yl]zirconium(IV)} and di­bromido­bis­[η5-2-(di­methyl­amino)­inden­yl]zirconium(IV)
Source: Acta Crystallogr E Crystallogr Commun. 2016 Oct 21;72(Pt 11):1599–602. doi: 10.1107/S2056989016016595 (PMC5095842; doi:10.1107/S2056989016016595)
Supplement: Supplementary file 1 [file e-72-01599-sup1.cif]

##############################################################################
#                                                                            #
# This CIF contains the data in a paper accepted for publication in          #
# Acta Crystallographica Section E. It conforms to the requirements of       #
# Notes for Authors for Acta Crystallographica Section E, and has been       #
# peer reviewed under the auspices of the IUCr Commission on Journals.       #
#                                                                            #
# Full details of the Crystallographic Information File format               #
# are given in the paper "The Crystallographic Information File (CIF):       #
# a New Standard Archive File for Crystallography" by S. R. Hall, F. H.      #
# Allen and I. D. Brown [Acta Cryst. (1991), A47, 655-685].                  #
#                                                                            #
# The current version of the core CIF dictionary is obtainable from          #
# ftp://ftp.iucr.org/pub/cif_core.dic.                                       #
#                                                                            #
# Software is freely available for graphical display of the structure(s)     #
# in this CIF. For information consult the CIF software page                 #
# http://www.iucr.org/resources/cif/software.                                #
#                                                                            #
# This file may be used for bona fide research purposes within the           #
# scientific community so long as proper attribution is given to the journal # 
# article from which it was obtained.                                        #
#                                                                            #
##############################################################################
data_I
_database_code_depnum_ccdc_archive 'CCDC 1510291'
_audit_creation_method
;
Olex2 1.2
(compiled 2016.02.16 svn.r3265 for OlexSys, GUI svn.r5155)
;
_chemical_name_systematic
;
Di-\m-bromido-bis{dibromido[\h^5^-2-(dimethylamino)indenyl]zirconium(IV)}
;
_chemical_name_common
              'di[(\m-bromo)(\h^5^-2-dimethylaminoindenyl)dibromozirconium(IV)]'
_chemical_formula_moiety     'C22 H24 Br6 N2 Zr2'
_chemical_formula_sum     'C22 H24 Br6 N2 Zr2'
_chemical_formula_iupac     '[Zr2 Br6 (C11 H12 N)2]'
_chemical_formula_weight     978.33
_chemical_melting_point     ?
_shelx_space_group_comment
;
The symmetry employed for this shelxl refinement is uniquely defined
by the following loop, which should always be used as a source of
symmetry information in preference to the above space-group names.
They are only intended as comments.
;
_space_group_crystal_system     monoclinic
_space_group_name_H-M_alt     'P 21/n'
_space_group_name_Hall     '-P 2yn'
loop_
    _space_group_symop_operation_xyz
    'x, y, z'
    '-x+1/2, y+1/2, -z+1/2'
    '-x, -y, -z'
    'x-1/2, -y-1/2, z-1/2'
_cell_length_a     11.3275(6)
_cell_length_b     13.9365(7)
_cell_length_c     17.6082(9)
_cell_angle_alpha     90
_cell_angle_beta     99.0280(10)
_cell_angle_gamma     90
_cell_volume     2745.3(2)
_cell_formula_units_Z     4
_cell_measurement_reflns_used     9986
_cell_measurement_theta_min     2.33
_cell_measurement_theta_max     35.28
_cell_measurement_temperature     100.15
_exptl_crystal_description     'plate'
_exptl_crystal_colour     'clear light yellow'
_exptl_crystal_size_max     0.34
_exptl_crystal_size_mid     0.14
_exptl_crystal_size_min     0.04
_exptl_crystal_density_diffrn     2.367
_exptl_crystal_density_meas     ?
_exptl_crystal_density_method     ?
_exptl_crystal_F_000     1840
_exptl_absorpt_coefficient_mu     9.507
_exptl_absorpt_correction_type     multi-scan
_exptl_absorpt_process_details
;
(<i>SADABS</i>; Bruker, 2008)
;
_shelx_estimated_absorpt_T_min     0.140
_shelx_estimated_absorpt_T_max     0.702
_exptl_absorpt_correction_T_min     0.0520
_exptl_absorpt_correction_T_max     0.1654
_diffrn_ambient_temperature     100.15
_diffrn_radiation_type     MoK\a
_diffrn_radiation_wavelength     0.71073
_diffrn_radiation_monochromator     'graphite'
_diffrn_measurement_device_type     'Bruker APEXII CCD'
_diffrn_measurement_method     '\f and \w scans'
_diffrn_detector_area_resol_mean     ?
_diffrn_reflns_number     35046
_diffrn_reflns_av_R_equivalents     0.0504
_diffrn_reflns_theta_min     1.873
_diffrn_reflns_theta_max     29.998
_diffrn_reflns_theta_full     25.242
_diffrn_measured_fraction_theta_max     0.990
_diffrn_measured_fraction_theta_full     0.986
_diffrn_reflns_limit_h_min     -15
_diffrn_reflns_limit_h_max     15
_diffrn_reflns_limit_k_min     -19
_diffrn_reflns_limit_k_max     19
_diffrn_reflns_limit_l_min     -24
_diffrn_reflns_limit_l_max     24
_diffrn_standards_number     0
_refine_special_details     ?
_reflns_number_total     7921
_reflns_number_gt     6465
_reflns_threshold_expression     'I > 2\s(I)'
_refine_ls_structure_factor_coef     Fsqd
_refine_ls_matrix_type     full
_refine_ls_R_factor_all     0.0473
_refine_ls_R_factor_gt     0.0327
_refine_ls_wR_factor_gt     0.0696
_refine_ls_wR_factor_ref     0.0750
_refine_ls_goodness_of_fit_ref     1.039
_refine_ls_restrained_S_all     1.039
_refine_ls_number_reflns     7921
_refine_ls_number_parameters     293
_refine_ls_number_restraints     0
_refine_ls_hydrogen_treatment     constr
_refine_ls_weighting_scheme     calc
_refine_ls_weighting_details
              'w=1/[\s^2^(Fo^2^)+(0.0301P)^2^+4.7762P] where P=(Fo^2^+2Fc^2^)/3'
_atom_sites_solution_hydrogens     geom
_atom_sites_solution_primary     dual
_atom_sites_solution_secondary     ?
_refine_ls_shift/su_max     0.001
_refine_ls_shift/su_mean     0.000
_refine_diff_density_max     1.226
_refine_diff_density_min     -0.801
_refine_ls_extinction_method     none
_refine_ls_extinction_coef     .
loop_
    _atom_type_symbol
    _atom_type_description
    _atom_type_scat_dispersion_real
    _atom_type_scat_dispersion_imag
    _atom_type_scat_source
    'C' 'C' 0.0033 0.0016
                         'International Tables Vol C Tables 4.2.6.8 and 6.1.1.4'
    'H' 'H' 0.0000 0.0000
                         'International Tables Vol C Tables 4.2.6.8 and 6.1.1.4'
    'Br' 'Br' -0.2901 2.4595
                         'International Tables Vol C Tables 4.2.6.8 and 6.1.1.4'
    'N' 'N' 0.0061 0.0033
                         'International Tables Vol C Tables 4.2.6.8 and 6.1.1.4'
    'Zr' 'Zr' -2.9673 0.5597
                         'International Tables Vol C Tables 4.2.6.8 and 6.1.1.4'
_computing_data_collection
;
APEX2 (Bruker, 2012)
;
_computing_cell_refinement
;
SAINT (Bruker, 2009)
;
_computing_data_reduction
;
SAINT (Bruker, 2009)
;
_computing_structure_solution
;
SHELXT (Sheldrick, 2015<i>a</i>)
;
_computing_structure_refinement
;
SHELXL2014 (Sheldrick, 2015<i>b</i>)
;
_computing_molecular_graphics
;
<i>OLEX2</i> (Dolomanov <i>et al.</i>,  2009)
;
_computing_publication_material
;
<i>OLEX2</i> (Dolomanov <i>et al.</i>,  2009)
;
loop_
    _atom_site_type_symbol
    _atom_site_label
    _atom_site_fract_x
    _atom_site_fract_y
    _atom_site_fract_z
    _atom_site_U_iso_or_equiv
    _atom_site_adp_type
    _atom_site_calc_flag
    _atom_site_occupancy
    _atom_site_disorder_assembly
    _atom_site_disorder_group
    Zr Zr1 0.36393(3) 0.65228(2) 0.29842(2) 0.01182(7) Uani d 1 . .
    Zr Zr2 0.64736(3) 0.55177(2) 0.17911(2) 0.01153(7) Uani d 1 . .
    Br Br1 0.48396(3) 0.48720(2) 0.26602(2) 0.01492(7) Uani d 1 . .
    Br Br2 0.51643(3) 0.71490(2) 0.20438(2) 0.01584(8) Uani d 1 . .
    Br Br3 0.39515(3) 0.58155(3) 0.43385(2) 0.01707(8) Uani d 1 . .
    Br Br4 0.39478(4) 0.82303(3) 0.35560(2) 0.02100(8) Uani d 1 . .
    Br Br5 0.61893(3) 0.60910(3) 0.04056(2) 0.01838(8) Uani d 1 . .
    Br Br6 0.63720(3) 0.37380(2) 0.13784(2) 0.01671(8) Uani d 1 . .
    N N1 0.0895(3) 0.5840(2) 0.36083(18) 0.0173(6) Uani d 1 . .
    N N2 0.9189(3) 0.6378(2) 0.12242(17) 0.0140(6) Uani d 1 . .
    C C1 0.1401(3) 0.6093(3) 0.2990(2) 0.0147(7) Uani d 1 . .
    C C2 0.1957(3) 0.5458(3) 0.2516(2) 0.0146(7) Uani d 1 . .
    H H2 0.1972 0.4743 0.2561 0.018 Uiso calc 1 . .
    C C3 0.2185(3) 0.5991(3) 0.1849(2) 0.0155(7) Uani d 1 . .
    C C4 0.2623(3) 0.5706(3) 0.1174(2) 0.0202(8) Uani d 1 . .
    H H4 0.2819 0.5055 0.1095 0.024 Uiso calc 1 . .
    C C5 0.2755(4) 0.6392(3) 0.0640(2) 0.0244(8) Uani d 1 . .
    H H5 0.3036 0.6210 0.0181 0.029 Uiso calc 1 . .
    C C6 0.2485(4) 0.7367(3) 0.0755(2) 0.0250(9) Uani d 1 . .
    H H6 0.2573 0.7821 0.0365 0.030 Uiso calc 1 . .
    C C7 0.2100(3) 0.7672(3) 0.1412(2) 0.0210(8) Uani d 1 . .
    H H7 0.1950 0.8333 0.1490 0.025 Uiso calc 1 . .
    C C8 0.1928(3) 0.6973(3) 0.1979(2) 0.0160(7) Uani d 1 . .
    C C9 0.1556(3) 0.7050(3) 0.2719(2) 0.0174(7) Uani d 1 . .
    H H9 0.1235 0.7644 0.2931 0.021 Uiso calc 1 . .
    C C10 0.0968(3) 0.4848(3) 0.3864(2) 0.0219(8) Uani d 1 . .
    H H10A 0.0764 0.4423 0.3419 0.033 Uiso calc 1 . .
    H H10B 0.0405 0.4743 0.4226 0.033 Uiso calc 1 . .
    H H10C 0.1782 0.4710 0.4119 0.033 Uiso calc 1 . .
    C C11 0.0659(4) 0.6577(3) 0.4155(2) 0.0226(8) Uani d 1 . .
    H H11A 0.0293 0.7137 0.3875 0.034 Uiso calc 1 . .
    H H11B 0.1411 0.6767 0.4473 0.034 Uiso calc 1 . .
    H H11C 0.0113 0.6321 0.4486 0.034 Uiso calc 1 . .
    C C12 0.8679(3) 0.6084(2) 0.1826(2) 0.0141(7) Uani d 1 . .
    C C13 0.8056(3) 0.6676(2) 0.2300(2) 0.0144(7) Uani d 1 . .
    H H13 0.7982 0.7390 0.2261 0.017 Uiso calc 1 . .
    C C14 0.7834(3) 0.6109(2) 0.2951(2) 0.0135(6) Uani d 1 . .
    C C15 0.7322(3) 0.6339(3) 0.3611(2) 0.0165(7) Uani d 1 . .
    H H15 0.7070 0.6975 0.3695 0.020 Uiso calc 1 . .
    C C16 0.7198(3) 0.5621(3) 0.4129(2) 0.0160(7) Uani d 1 . .
    H H16 0.6874 0.5768 0.4581 0.019 Uiso calc 1 . .
    C C17 0.7545(3) 0.4664(3) 0.4001(2) 0.0171(7) Uani d 1 . .
    H H17 0.7458 0.4186 0.4372 0.021 Uiso calc 1 . .
    C C18 0.8005(3) 0.4412(3) 0.3351(2) 0.0167(7) Uani d 1 . .
    H H18 0.8206 0.3764 0.3262 0.020 Uiso calc 1 . .
    C C19 0.8171(3) 0.5144(3) 0.2818(2) 0.0139(6) Uani d 1 . .
    C C20 0.8588(3) 0.5112(3) 0.2085(2) 0.0144(7) Uani d 1 . .
    H H20 0.8970 0.4544 0.1877 0.017 Uiso calc 1 . .
    C C21 0.9014(3) 0.7371(3) 0.0964(2) 0.0200(8) Uani d 1 . .
    H H21A 0.9215 0.7805 0.1403 0.030 Uiso calc 1 . .
    H H21B 0.8177 0.7466 0.0733 0.030 Uiso calc 1 . .
    H H21C 0.9532 0.7507 0.0581 0.030 Uiso calc 1 . .
    C C22 0.9489(3) 0.5679(3) 0.0667(2) 0.0192(7) Uani d 1 . .
    H H22A 0.9910 0.5135 0.0940 0.029 Uiso calc 1 . .
    H H22B 1.0004 0.5981 0.0338 0.029 Uiso calc 1 . .
    H H22C 0.8754 0.5451 0.0350 0.029 Uiso calc 1 . .
loop_
    _atom_site_aniso_label
    _atom_site_aniso_U_11
    _atom_site_aniso_U_22
    _atom_site_aniso_U_33
    _atom_site_aniso_U_12
    _atom_site_aniso_U_13
    _atom_site_aniso_U_23
    Zr1 0.01160(15) 0.01065(15) 0.01307(16) -0.00015(11) 0.00149(12) 0.00016(11)
    Zr2 0.01121(15) 0.01036(15) 0.01283(15) -0.00005(11) 0.00130(12) 0.00005(11)
    Br1 0.01492(16) 0.01102(16) 0.01984(17) 0.00068(12) 0.00585(13) 0.00148(12)
    Br2 0.01443(16) 0.01133(16) 0.02277(19) 0.00114(12) 0.00607(13) 0.00317(13)
    Br3 0.01681(17) 0.02043(18) 0.01397(16) 0.00111(13) 0.00243(13) 0.00302(13)
    Br4 0.0270(2) 0.01313(17) 0.02242(19) -0.00230(14) 0.00246(15) -0.00387(13)
    Br5 0.01924(18) 0.02087(18) 0.01419(17) -0.00033(13) 0.00006(13) 0.00387(13)
    Br6 0.02123(18) 0.01188(16) 0.01692(17) -0.00105(13) 0.00267(13)
                                                                    -0.00233(12)
    N1 0.0170(15) 0.0188(15) 0.0169(15) 0.0014(12) 0.0047(12) 0.0013(12)
    N2 0.0154(14) 0.0147(14) 0.0127(14) 0.0011(11) 0.0047(11) 0.0026(11)
    C1 0.0122(15) 0.0188(17) 0.0128(16) 0.0002(13) 0.0010(13) -0.0004(13)
    C2 0.0142(16) 0.0130(16) 0.0166(17) -0.0005(12) 0.0027(13) -0.0005(12)
    C3 0.0126(16) 0.0187(17) 0.0141(17) -0.0021(13) -0.0013(13) 0.0005(13)
    C4 0.0189(18) 0.025(2) 0.0162(18) -0.0028(15) 0.0012(14) -0.0048(14)
    C5 0.0210(19) 0.037(2) 0.0150(18) -0.0037(16) 0.0025(15) 0.0000(16)
    C6 0.0216(19) 0.033(2) 0.0192(19) -0.0021(16) 0.0001(15) 0.0117(16)
    C7 0.0161(18) 0.0198(19) 0.026(2) -0.0018(14) -0.0017(15) 0.0083(15)
    C8 0.0119(16) 0.0196(18) 0.0161(17) 0.0005(13) 0.0011(13) 0.0046(13)
    C9 0.0162(17) 0.0152(17) 0.0194(18) 0.0022(13) -0.0011(14) -0.0006(13)
    C10 0.0192(18) 0.024(2) 0.0224(19) -0.0052(15) 0.0041(15) 0.0063(15)
    C11 0.0234(19) 0.027(2) 0.0189(19) 0.0055(16) 0.0072(15) -0.0007(15)
    C12 0.0128(16) 0.0123(16) 0.0167(17) 0.0013(12) 0.0004(13) 0.0000(12)
    C13 0.0130(15) 0.0125(16) 0.0175(17) -0.0011(12) 0.0018(13) 0.0000(13)
    C14 0.0124(15) 0.0136(16) 0.0135(16) -0.0027(12) -0.0007(12) -0.0019(12)
    C15 0.0172(17) 0.0165(17) 0.0161(17) -0.0014(13) 0.0031(13) -0.0028(13)
    C16 0.0176(17) 0.0182(18) 0.0130(16) 0.0004(13) 0.0046(13) -0.0020(13)
    C17 0.0185(17) 0.0179(18) 0.0146(17) -0.0010(13) 0.0013(14) 0.0039(13)
    C18 0.0172(17) 0.0139(17) 0.0183(18) -0.0005(13) 0.0003(14) 0.0026(13)
    C19 0.0112(15) 0.0145(16) 0.0145(16) -0.0009(12) -0.0025(12) -0.0016(12)
    C20 0.0142(16) 0.0154(16) 0.0141(16) 0.0005(13) 0.0037(13) -0.0001(13)
    C21 0.0165(17) 0.0186(18) 0.025(2) -0.0011(14) 0.0040(15) 0.0059(15)
    C22 0.0208(18) 0.0223(19) 0.0150(17) 0.0024(14) 0.0045(14) -0.0013(14)
_geom_special_details
;
 All esds (except the esd in the dihedral angle between two l.s. planes)
 are estimated using the full covariance matrix.  The cell esds are taken
 into account individually in the estimation of esds in distances, angles
 and torsion angles; correlations between esds in cell parameters are only
 used when they are defined by crystal symmetry.  An approximate (isotropic)
 treatment of cell esds is used for estimating esds involving l.s. planes.
;
loop_
    _geom_bond_atom_site_label_1
    _geom_bond_atom_site_label_2
    _geom_bond_site_symmetry_2
    _geom_bond_distance
    _geom_bond_publ_flag
    Zr1 Br1 . 2.7767(5) ?
    Zr1 Br2 . 2.7176(5) ?
    Zr1 Br3 . 2.5531(5) ?
    Zr1 Br4 . 2.5862(5) ?
    Zr1 C1 . 2.607(3) ?
    Zr1 C2 . 2.453(3) ?
    Zr1 C3 . 2.495(4) ?
    Zr1 C8 . 2.491(4) ?
    Zr1 C9 . 2.445(4) ?
    Zr2 Br1 . 2.7325(5) ?
    Zr2 Br2 . 2.7881(5) ?
    Zr2 Br5 . 2.5391(5) ?
    Zr2 Br6 . 2.5820(5) ?
    Zr2 C12 . 2.611(3) ?
    Zr2 C13 . 2.474(3) ?
    Zr2 C14 . 2.497(3) ?
    Zr2 C19 . 2.479(3) ?
    Zr2 C20 . 2.436(3) ?
    N1 C1 . 1.355(5) ?
    N1 C10 . 1.452(5) ?
    N1 C11 . 1.461(5) ?
    N2 C12 . 1.348(5) ?
    N2 C21 . 1.460(5) ?
    N2 C22 . 1.460(5) ?
    C1 C2 . 1.429(5) ?
    C1 C9 . 1.436(5) ?
    C2 H2 . 1.0000 ?
    C2 C3 . 1.446(5) ?
    C3 C4 . 1.414(5) ?
    C3 C8 . 1.426(5) ?
    C4 H4 . 0.9500 ?
    C4 C5 . 1.366(6) ?
    C5 H5 . 0.9500 ?
    C5 C6 . 1.414(6) ?
    C6 H6 . 0.9500 ?
    C6 C7 . 1.367(6) ?
    C7 H7 . 0.9500 ?
    C7 C8 . 1.430(5) ?
    C8 C9 . 1.435(5) ?
    C9 H9 . 1.0000 ?
    C10 H10A . 0.9800 ?
    C10 H10B . 0.9800 ?
    C10 H10C . 0.9800 ?
    C11 H11A . 0.9800 ?
    C11 H11B . 0.9800 ?
    C11 H11C . 0.9800 ?
    C12 C13 . 1.435(5) ?
    C12 C20 . 1.437(5) ?
    C13 H13 . 1.0000 ?
    C13 C14 . 1.445(5) ?
    C14 C15 . 1.415(5) ?
    C14 C19 . 1.427(5) ?
    C15 H15 . 0.9500 ?
    C15 C16 . 1.376(5) ?
    C16 H16 . 0.9500 ?
    C16 C17 . 1.418(5) ?
    C17 H17 . 0.9500 ?
    C17 C18 . 1.374(5) ?
    C18 H18 . 0.9500 ?
    C18 C19 . 1.420(5) ?
    C19 C20 . 1.443(5) ?
    C20 H20 . 1.0000 ?
    C21 H21A . 0.9800 ?
    C21 H21B . 0.9800 ?
    C21 H21C . 0.9800 ?
    C22 H22A . 0.9800 ?
    C22 H22B . 0.9800 ?
    C22 H22C . 0.9800 ?
loop_
    _geom_angle_atom_site_label_1
    _geom_angle_atom_site_label_2
    _geom_angle_atom_site_label_3
    _geom_angle_site_symmetry_1
    _geom_angle_site_symmetry_3
    _geom_angle
    _geom_angle_publ_flag
    Br2 Zr1 Br1 . . 76.248(13) ?
    Br3 Zr1 Br1 . . 82.618(15) ?
    Br3 Zr1 Br2 . . 133.232(17) ?
    Br3 Zr1 Br4 . . 90.069(16) ?
    Br3 Zr1 C1 . . 84.27(8) ?
    Br4 Zr1 Br1 . . 143.296(17) ?
    Br4 Zr1 Br2 . . 83.207(15) ?
    Br4 Zr1 C1 . . 106.38(8) ?
    C1 Zr1 Br1 . . 108.57(8) ?
    C1 Zr1 Br2 . . 141.97(8) ?
    C2 Zr1 Br1 . . 79.02(8) ?
    C2 Zr1 Br2 . . 121.59(9) ?
    C2 Zr1 Br3 . . 93.84(9) ?
    C2 Zr1 Br4 . . 137.53(8) ?
    C2 Zr1 C1 . . 32.62(11) ?
    C2 Zr1 C3 . . 33.97(12) ?
    C2 Zr1 C8 . . 55.74(12) ?
    C3 Zr1 Br1 . . 82.66(9) ?
    C3 Zr1 Br2 . . 90.58(8) ?
    C3 Zr1 Br3 . . 127.65(8) ?
    C3 Zr1 Br4 . . 128.11(9) ?
    C3 Zr1 C1 . . 54.16(11) ?
    C8 Zr1 Br1 . . 114.48(9) ?
    C8 Zr1 Br2 . . 89.10(8) ?
    C8 Zr1 Br3 . . 137.66(8) ?
    C8 Zr1 Br4 . . 95.00(9) ?
    C8 Zr1 C1 . . 53.97(11) ?
    C8 Zr1 C3 . . 33.24(12) ?
    C9 Zr1 Br1 . . 134.33(9) ?
    C9 Zr1 Br2 . . 118.29(9) ?
    C9 Zr1 Br3 . . 106.39(9) ?
    C9 Zr1 Br4 . . 82.25(9) ?
    C9 Zr1 C1 . . 32.83(11) ?
    C9 Zr1 C2 . . 56.10(12) ?
    C9 Zr1 C3 . . 55.98(12) ?
    C9 Zr1 C8 . . 33.79(12) ?
    Br1 Zr2 Br2 . . 75.823(13) ?
    Br5 Zr2 Br1 . . 130.298(17) ?
    Br5 Zr2 Br2 . . 84.624(15) ?
    Br5 Zr2 Br6 . . 92.208(16) ?
    Br5 Zr2 C12 . . 84.51(8) ?
    Br6 Zr2 Br1 . . 80.623(14) ?
    Br6 Zr2 Br2 . . 145.776(17) ?
    Br6 Zr2 C12 . . 107.29(8) ?
    C12 Zr2 Br1 . . 144.67(8) ?
    C12 Zr2 Br2 . . 106.31(8) ?
    C13 Zr2 Br1 . . 121.87(8) ?
    C13 Zr2 Br2 . . 77.50(8) ?
    C13 Zr2 Br5 . . 96.80(8) ?
    C13 Zr2 Br6 . . 136.60(8) ?
    C13 Zr2 C12 . . 32.64(11) ?
    C13 Zr2 C14 . . 33.80(11) ?
    C13 Zr2 C19 . . 55.77(11) ?
    C14 Zr2 Br1 . . 92.08(8) ?
    C14 Zr2 Br2 . . 82.87(8) ?
    C14 Zr2 Br5 . . 130.59(8) ?
    C14 Zr2 Br6 . . 122.81(8) ?
    C14 Zr2 C12 . . 54.23(12) ?
    C19 Zr2 Br1 . . 92.21(8) ?
    C19 Zr2 Br2 . . 115.21(8) ?
    C19 Zr2 Br5 . . 137.19(8) ?
    C19 Zr2 Br6 . . 89.93(8) ?
    C19 Zr2 C12 . . 54.30(11) ?
    C19 Zr2 C14 . . 33.33(11) ?
    C20 Zr2 Br1 . . 122.31(8) ?
    C20 Zr2 Br2 . . 133.25(8) ?
    C20 Zr2 Br5 . . 104.43(8) ?
    C20 Zr2 Br6 . . 80.56(8) ?
    C20 Zr2 C12 . . 32.86(11) ?
    C20 Zr2 C13 . . 56.07(12) ?
    C20 Zr2 C14 . . 56.14(12) ?
    C20 Zr2 C19 . . 34.12(12) ?
    Zr2 Br1 Zr1 . . 103.816(15) ?
    Zr1 Br2 Zr2 . . 103.905(15) ?
    C1 N1 C10 . . 119.1(3) ?
    C1 N1 C11 . . 119.5(3) ?
    C10 N1 C11 . . 118.2(3) ?
    C12 N2 C21 . . 118.8(3) ?
    C12 N2 C22 . . 119.9(3) ?
    C22 N2 C21 . . 117.1(3) ?
    N1 C1 Zr1 . . 126.7(2) ?
    N1 C1 C2 . . 126.1(3) ?
    N1 C1 C9 . . 126.7(3) ?
    C2 C1 Zr1 . . 67.75(19) ?
    C2 C1 C9 . . 107.0(3) ?
    C9 C1 Zr1 . . 67.4(2) ?
    Zr1 C2 H2 . . 125.0 ?
    C1 C2 Zr1 . . 79.6(2) ?
    C1 C2 H2 . . 125.0 ?
    C1 C2 C3 . . 107.9(3) ?
    C3 C2 Zr1 . . 74.6(2) ?
    C3 C2 H2 . . 125.0 ?
    C2 C3 Zr1 . . 71.4(2) ?
    C4 C3 Zr1 . . 118.8(2) ?
    C4 C3 C2 . . 132.0(3) ?
    C4 C3 C8 . . 120.8(3) ?
    C8 C3 Zr1 . . 73.2(2) ?
    C8 C3 C2 . . 107.2(3) ?
    C3 C4 H4 . . 120.9 ?
    C5 C4 C3 . . 118.2(4) ?
    C5 C4 H4 . . 120.9 ?
    C4 C5 H5 . . 119.1 ?
    C4 C5 C6 . . 121.7(4) ?
    C6 C5 H5 . . 119.1 ?
    C5 C6 H6 . . 119.2 ?
    C7 C6 C5 . . 121.6(4) ?
    C7 C6 H6 . . 119.2 ?
    C6 C7 H7 . . 120.8 ?
    C6 C7 C8 . . 118.4(4) ?
    C8 C7 H7 . . 120.8 ?
    C3 C8 Zr1 . . 73.5(2) ?
    C3 C8 C7 . . 119.2(3) ?
    C3 C8 C9 . . 108.3(3) ?
    C7 C8 Zr1 . . 119.5(2) ?
    C7 C8 C9 . . 132.5(4) ?
    C9 C8 Zr1 . . 71.3(2) ?
    Zr1 C9 H9 . . 125.1 ?
    C1 C9 Zr1 . . 79.8(2) ?
    C1 C9 H9 . . 125.1 ?
    C8 C9 Zr1 . . 74.9(2) ?
    C8 C9 C1 . . 107.5(3) ?
    C8 C9 H9 . . 125.1 ?
    N1 C10 H10A . . 109.5 ?
    N1 C10 H10B . . 109.5 ?
    N1 C10 H10C . . 109.5 ?
    H10A C10 H10B . . 109.5 ?
    H10A C10 H10C . . 109.5 ?
    H10B C10 H10C . . 109.5 ?
    N1 C11 H11A . . 109.5 ?
    N1 C11 H11B . . 109.5 ?
    N1 C11 H11C . . 109.5 ?
    H11A C11 H11B . . 109.5 ?
    H11A C11 H11C . . 109.5 ?
    H11B C11 H11C . . 109.5 ?
    N2 C12 Zr2 . . 126.9(2) ?
    N2 C12 C13 . . 126.3(3) ?
    N2 C12 C20 . . 126.6(3) ?
    C13 C12 Zr2 . . 68.41(19) ?
    C13 C12 C20 . . 106.9(3) ?
    C20 C12 Zr2 . . 66.86(19) ?
    Zr2 C13 H13 . . 125.1 ?
    C12 C13 Zr2 . . 79.0(2) ?
    C12 C13 H13 . . 125.1 ?
    C12 C13 C14 . . 108.0(3) ?
    C14 C13 Zr2 . . 74.00(19) ?
    C14 C13 H13 . . 125.1 ?
    C13 C14 Zr2 . . 72.21(19) ?
    C15 C14 Zr2 . . 117.8(2) ?
    C15 C14 C13 . . 132.2(3) ?
    C15 C14 C19 . . 120.2(3) ?
    C19 C14 Zr2 . . 72.64(19) ?
    C19 C14 C13 . . 107.5(3) ?
    C14 C15 H15 . . 120.7 ?
    C16 C15 C14 . . 118.5(3) ?
    C16 C15 H15 . . 120.7 ?
    C15 C16 H16 . . 119.4 ?
    C15 C16 C17 . . 121.3(3) ?
    C17 C16 H16 . . 119.4 ?
    C16 C17 H17 . . 119.2 ?
    C18 C17 C16 . . 121.5(3) ?
    C18 C17 H17 . . 119.2 ?
    C17 C18 H18 . . 120.9 ?
    C17 C18 C19 . . 118.3(3) ?
    C19 C18 H18 . . 120.9 ?
    C14 C19 Zr2 . . 74.03(19) ?
    C14 C19 C20 . . 108.0(3) ?
    C18 C19 Zr2 . . 117.7(2) ?
    C18 C19 C14 . . 120.2(3) ?
    C18 C19 C20 . . 131.7(3) ?
    C20 C19 Zr2 . . 71.29(19) ?
    Zr2 C20 H20 . . 125.0 ?
    C12 C20 Zr2 . . 80.3(2) ?
    C12 C20 C19 . . 107.7(3) ?
    C12 C20 H20 . . 125.0 ?
    C19 C20 Zr2 . . 74.6(2) ?
    C19 C20 H20 . . 125.0 ?
    N2 C21 H21A . . 109.5 ?
    N2 C21 H21B . . 109.5 ?
    N2 C21 H21C . . 109.5 ?
    H21A C21 H21B . . 109.5 ?
    H21A C21 H21C . . 109.5 ?
    H21B C21 H21C . . 109.5 ?
    N2 C22 H22A . . 109.5 ?
    N2 C22 H22B . . 109.5 ?
    N2 C22 H22C . . 109.5 ?
    H22A C22 H22B . . 109.5 ?
    H22A C22 H22C . . 109.5 ?
    H22B C22 H22C . . 109.5 ?
loop_
    _geom_torsion_atom_site_label_1
    _geom_torsion_atom_site_label_2
    _geom_torsion_atom_site_label_3
    _geom_torsion_atom_site_label_4
    _geom_torsion_site_symmetry_1
    _geom_torsion_site_symmetry_2
    _geom_torsion_site_symmetry_3
    _geom_torsion_site_symmetry_4
    _geom_torsion
    _geom_torsion_publ_flag
    Zr1 C1 C2 C3 . . . . -70.0(2) ?
    Zr1 C1 C9 C8 . . . . 70.4(2) ?
    Zr1 C2 C3 C4 . . . . 112.4(4) ?
    Zr1 C2 C3 C8 . . . . -65.0(2) ?
    Zr1 C3 C4 C5 . . . . -88.9(4) ?
    Zr1 C3 C8 C7 . . . . 115.0(3) ?
    Zr1 C3 C8 C9 . . . . -63.3(2) ?
    Zr1 C8 C9 C1 . . . . -73.9(2) ?
    Zr2 C12 C13 C14 . . . . 69.0(2) ?
    Zr2 C12 C20 C19 . . . . -70.3(2) ?
    Zr2 C13 C14 C15 . . . . -111.7(4) ?
    Zr2 C13 C14 C19 . . . . 64.5(2) ?
    Zr2 C14 C15 C16 . . . . 87.4(4) ?
    Zr2 C14 C19 C18 . . . . -113.1(3) ?
    Zr2 C14 C19 C20 . . . . 63.7(2) ?
    Zr2 C19 C20 C12 . . . . 74.2(2) ?
    N1 C1 C2 Zr1 . . . . -120.0(4) ?
    N1 C1 C2 C3 . . . . 170.0(3) ?
    N1 C1 C9 Zr1 . . . . 119.8(4) ?
    N1 C1 C9 C8 . . . . -169.8(3) ?
    N2 C12 C13 Zr2 . . . . 120.6(4) ?
    N2 C12 C13 C14 . . . . -170.4(3) ?
    N2 C12 C20 Zr2 . . . . -119.7(4) ?
    N2 C12 C20 C19 . . . . 170.1(3) ?
    C1 C2 C3 Zr1 . . . . 73.4(2) ?
    C1 C2 C3 C4 . . . . -174.1(4) ?
    C1 C2 C3 C8 . . . . 8.4(4) ?
    C2 C1 C9 Zr1 . . . . -56.2(2) ?
    C2 C1 C9 C8 . . . . 14.3(4) ?
    C2 C3 C4 C5 . . . . -179.2(4) ?
    C2 C3 C8 Zr1 . . . . 63.8(2) ?
    C2 C3 C8 C7 . . . . 178.8(3) ?
    C2 C3 C8 C9 . . . . 0.5(4) ?
    C3 C4 C5 C6 . . . . 1.0(6) ?
    C3 C8 C9 Zr1 . . . . 64.7(2) ?
    C3 C8 C9 C1 . . . . -9.1(4) ?
    C4 C3 C8 Zr1 . . . . -114.0(3) ?
    C4 C3 C8 C7 . . . . 1.0(5) ?
    C4 C3 C8 C9 . . . . -177.3(3) ?
    C4 C5 C6 C7 . . . . 1.3(6) ?
    C5 C6 C7 C8 . . . . -2.4(6) ?
    C6 C7 C8 Zr1 . . . . 88.0(4) ?
    C6 C7 C8 C3 . . . . 1.3(5) ?
    C6 C7 C8 C9 . . . . 179.1(4) ?
    C7 C8 C9 Zr1 . . . . -113.2(4) ?
    C7 C8 C9 C1 . . . . 172.9(4) ?
    C8 C3 C4 C5 . . . . -2.1(5) ?
    C9 C1 C2 Zr1 . . . . 55.9(2) ?
    C9 C1 C2 C3 . . . . -14.0(4) ?
    C10 N1 C1 Zr1 . . . . -83.6(4) ?
    C10 N1 C1 C2 . . . . 4.1(5) ?
    C10 N1 C1 C9 . . . . -171.1(3) ?
    C11 N1 C1 Zr1 . . . . 75.6(4) ?
    C11 N1 C1 C2 . . . . 163.3(3) ?
    C11 N1 C1 C9 . . . . -11.9(6) ?
    C12 C13 C14 Zr2 . . . . -72.4(2) ?
    C12 C13 C14 C15 . . . . 175.9(4) ?
    C12 C13 C14 C19 . . . . -7.8(4) ?
    C13 C12 C20 Zr2 . . . . 56.7(2) ?
    C13 C12 C20 C19 . . . . -13.5(4) ?
    C13 C14 C15 C16 . . . . 178.1(4) ?
    C13 C14 C19 Zr2 . . . . -64.3(2) ?
    C13 C14 C19 C18 . . . . -177.4(3) ?
    C13 C14 C19 C20 . . . . -0.6(4) ?
    C14 C15 C16 C17 . . . . -1.5(5) ?
    C14 C19 C20 Zr2 . . . . -65.5(2) ?
    C14 C19 C20 C12 . . . . 8.8(4) ?
    C15 C14 C19 Zr2 . . . . 112.6(3) ?
    C15 C14 C19 C18 . . . . -0.6(5) ?
    C15 C14 C19 C20 . . . . 176.2(3) ?
    C15 C16 C17 C18 . . . . -0.8(6) ?
    C16 C17 C18 C19 . . . . 2.4(5) ?
    C17 C18 C19 Zr2 . . . . -88.6(4) ?
    C17 C18 C19 C14 . . . . -1.7(5) ?
    C17 C18 C19 C20 . . . . -177.6(4) ?
    C18 C19 C20 Zr2 . . . . 110.8(4) ?
    C18 C19 C20 C12 . . . . -174.9(4) ?
    C19 C14 C15 C16 . . . . 2.2(5) ?
    C20 C12 C13 Zr2 . . . . -55.8(2) ?
    C20 C12 C13 C14 . . . . 13.2(4) ?
    C21 N2 C12 Zr2 . . . . 82.5(4) ?
    C21 N2 C12 C13 . . . . -6.4(5) ?
    C21 N2 C12 C20 . . . . 169.3(3) ?
    C22 N2 C12 Zr2 . . . . -73.8(4) ?
    C22 N2 C12 C13 . . . . -162.6(3) ?
    C22 N2 C12 C20 . . . . 13.1(5) ?
loop_
    _geom_hbond_atom_site_label_D
    _geom_hbond_atom_site_label_H
    _geom_hbond_atom_site_label_A
    _geom_hbond_site_symmetry_A
    _geom_hbond_distance_DH
    _geom_hbond_distance_HA
    _geom_hbond_distance_DA
    _geom_hbond_angle_DHA
    C2 H2 Br4 2_545 1.00 2.96 3.694(4) 131.1
    C4 H4 Br4 2_545 0.95 3.35 3.944(4) 122.5
    C4 H4 Br5 3_665 0.95 3.42 4.123(4) 132.2
    C5 H5 Br5 . 0.95 3.53 3.998(4) 112.6
    C5 H5 Br5 3_665 0.95 3.52 4.182(4) 128.7
    C5 H5 Br6 3_665 0.95 2.93 3.840(4) 161.7
    C10 H10C Br3 . 0.98 2.88 3.613(4) 132.8
    C11 H11A Br6 2 0.98 2.91 3.817(4) 154.1
    C11 H11B Br3 . 0.98 3.21 3.843(4) 123.8
    C11 H11B Br5 4_576 0.98 3.44 3.919(4) 112.7
    C13 H13 Br6 2_655 1.00 3.04 3.690(4) 123.5
    C15 H15 Br6 2_655 0.95 3.04 3.655(4) 123.8
    C16 H16 Br3 . 0.95 3.27 3.763(4) 114.3
    C16 H16 Br3 3_666 0.95 3.15 3.754(4) 123.0
    C17 H17 Br3 3_666 0.95 2.97 3.665(4) 130.8
    C18 H18 Br2 2_645 0.95 3.01 3.897(4) 155.4
    C20 H20 Br4 2_645 1.00 3.17 4.115(4) 157.9
    C21 H21B Br5 . 0.98 2.94 3.660(4) 130.8
    C21 H21C Br3 4_675 0.98 3.20 3.811(4) 122.1
    C22 H22A Br4 2_645 0.98 3.02 3.986(4) 167.2
    C22 H22B Br4 4_675 0.98 3.36 3.974(4) 122.4
    C22 H22C Br5 . 0.98 3.06 3.738(4) 127.9
_shelx_hkl_file
;
  -1   0   0    0.23    0.11
   1   0   0    0.00    0.05
   2   0   0    4.40    0.24
  -2   0   0    3.86    0.24
   2   0   0    4.15    0.32
  -2   0   0    4.10    0.42
  -3   0   0   -0.03    0.08
   3   0   0    0.16    0.08
   3   0   0   -0.04    0.16
  -3   0   0    0.32    0.32
   4   0   0  414.12   19.80
  -4   0   0  373.63   17.77
  -4   0   0  391.88   19.98
  -5   0   0   -0.02    0.13
   5   0   0    0.01    0.25
  -5   0   0    1.40    0.55
  -6   0   0   30.58    1.90
   6   0   0   31.52    1.71
   7   0   0    0.60    0.35
  -8   0   0  409.32   22.17
   8   0   0  458.58   21.92
  -9   0   0   -0.73    0.91
   9   0   0    0.14    0.44
 -11   0   0    0.43    1.13
  11   0   0    1.47    0.57
  12   0   0   14.36    1.22
 -12   0   0   14.65    1.73
 -13   0   0   -0.03    1.33
  13   0   0    1.09    0.67
 -14   0   0    7.41    1.69
  14   0   0    8.37    0.98
  15   0   0   -0.22    0.76
 -15   0   0   -1.27    1.56
 -16   0   0   -1.42    1.67
  16   0   0    0.00    0.83
 -17   0   0    1.70    1.83
  17   0   0   -0.46    0.89
  18   0   0    4.99    1.13
   0  -1   0   -0.03    0.06
   0   1   0   -0.11    0.02
   1  -1   0  299.97   14.27
  -1  -1   0  265.98   12.81
  -1  -1   0  318.82   14.34
   1   1   0  263.51   12.82
  -1   1   0  279.92   12.85
   1   1   0  274.98   14.27
   2  -1   0  127.68    6.20
  -2  -1   0  127.93    6.28
  -2  -1   0  114.09    5.56
  -2   1   0  119.31    5.57
   2   1   0  119.95    5.56
   2   1   0  124.89    6.21
  -2   1   0  129.25    6.29
   3  -1   0   24.72    1.29
  -3  -1   0   24.11    1.37
  -3   1   0   26.06    1.45
  -3   1   0   22.84    1.12
   3   1   0   24.39    1.29
   4  -1   0    2.82    0.29
   4   1   0    3.32    0.31
  -4   1   0    2.91    0.21
  -5  -1   0    7.53    0.72
   5  -1   0    7.43    0.59
  -5   1   0    7.63    0.75
  -5   1   0    6.70    0.42
   5   1   0    7.25    0.58
   6  -1   0  133.31    6.38
  -6  -1   0  120.03    6.52
  -6   1   0  121.92    6.55
  -6   1   0  120.70    5.67
   6   1   0  128.80    6.38
   7  -1   0  261.40   12.65
  -7  -1   0  251.00   12.86
   7   1   0  250.85   12.65
  -7   1   0  243.14   11.30
  -7   1   0  242.87   12.85
   8  -1   0   26.08    1.47
  -8  -1   0   24.64    1.87
  -8   1   0   24.90    1.86
  -8   1   0   22.08    1.18
   8   1   0   26.00    1.48
  -9  -1   0   47.91    2.76
   9  -1   0   39.64    2.33
   9   1   0   37.30    2.33
  -9   1   0   48.32    2.75
 -10  -1   0    2.11    0.96
  10  -1   0    0.56    0.49
  10   1   0   -0.45    0.48
 -10   1   0    1.19    1.05
 -11  -1   0   22.99    2.14
  11  -1   0   23.78    1.55
 -11   1   0   25.19    2.17
  11   1   0   21.10    1.54
  12  -1   0    3.22    0.69
 -12  -1   0    5.24    1.40
 -12   1   0    6.06    1.29
  12   1   0    4.71    0.73
  13  -1   0    3.83    0.74
 -13  -1   0    2.62    1.42
 -13   1   0    4.00    1.43
  13   1   0    2.55    0.74
 -14  -1   0    8.62    1.72
  14  -1   0    6.89    0.91
 -14   1   0    6.24    1.61
  14   1   0    5.83    0.92
  15  -1   0    1.92    0.80
 -15  -1   0    2.67    1.66
  15   1   0    1.48    0.82
 -15   1   0    0.05    1.58
  16  -1   0    2.95    0.90
 -16  -1   0    2.38    1.78
 -16   1   0    2.27    1.74
  16   1   0    2.07    0.91
  17  -1   0   -0.21    0.90
 -17  -1   0   -0.73    1.84
  17   1   0   -0.12    0.92
 -17   1   0    0.51    1.80
  18  -1   0    1.75    1.01
   0  -2   0   94.22    4.45
   0  -2   0   78.57    4.36
   0   2   0   91.07    3.94
   0   2   0   83.94    4.36
   1  -2   0   15.25    0.78
   1  -2   0   15.35    0.78
   1   2   0   13.67    0.79
  -1   2   0   15.17    0.72
   1   2   0   13.87    0.71
  -1   2   0   18.16    0.90
   2  -2   0    2.14    0.26
  -2  -2   0    2.99    0.38
  -2   2   0    2.57    0.41
  -2   2   0    2.05    0.21
   2   2   0    2.03    0.27
   2   2   0    2.16    0.21
   3  -2   0    2.22    0.21
  -3  -2   0    1.66    0.38
   3   2   0    1.93    0.15
  -3   2   0    1.86    0.19
  -3   2   0    2.06    0.43
   3   2   0    1.80    0.23
   4  -2   0    4.84    0.46
  -4  -2   0    6.62    0.62
   4   2   0    5.72    0.47
  -4   2   0    5.04    0.34
  -4   2   0    4.73    0.58
  -5  -2   0   87.78    4.56
  -5   2   0   84.74    4.59
   6  -2   0    6.30    0.63
  -6   2   0    7.99    0.49
   6   2   0    7.68    0.70
   7  -2   0    2.02    0.40
  -7  -2   0    3.96    0.83
   7   2   0    2.35    0.42
  -7   2   0    4.31    0.83
  -7   2   0    3.06    0.29
  -8  -2   0    1.32    0.84
   8  -2   0    1.80    0.42
  -8   2   0    3.11    0.82
   8   2   0    1.50    0.45
  -8   2   0    2.00    0.27
  -9  -2   0    2.27    1.01
   9  -2   0    2.26    0.50
  -9   2   0    2.99    1.02
  -9   2   0    2.66    0.30
   9   2   0    2.19    0.53
  10  -2   0    1.99    0.53
 -10  -2   0    1.71    1.13
 -10   2   0    3.63    1.13
  10   2   0    2.61    0.57
 -11  -2   0   12.33    1.51
  11  -2   0    9.58    0.87
 -11   2   0    9.70    1.43
  11   2   0    7.20    0.86
  12  -2   0    0.59    0.59
 -12  -2   0    2.19    1.33
 -12   2   0    2.61    1.16
  12   2   0    0.15    0.61
  13  -2   0   12.11    1.09
 -13  -2   0   13.40    1.83
 -13   2   0   12.21    1.72
  13   2   0   12.14    1.11
 -14  -2   0    0.39    1.51
  14  -2   0    0.34    0.70
 -14   2   0    1.31    1.46
  14   2   0    0.18    0.74
  15  -2   0   -0.40    0.74
 -15  -2   0    0.21    1.64
 -15   2   0    0.70    1.52
  15   2   0   -0.44    0.77
 -16  -2   0   -1.49    1.72
  16  -2   0    1.14    0.85
  16   2   0    1.58    0.90
 -16   2   0   -1.74    1.63
  17  -2   0    0.55    0.90
 -17  -2   0    1.26    1.90
 -17   2   0    2.01    1.82
  17   2   0    1.71    0.98
  18  -2   0   -0.59    0.94
   0  -3   0   -0.05    0.06
   0  -3   0   -0.05    0.30
   0   3   0    0.07    0.11
   0   3   0    0.18    0.07
   1  -3   0    1.45    0.37
  -1  -3   0    1.31    0.32
   1   3   0    1.43    0.16
  -1   3   0    1.14    0.17
   1   3   0    1.56    0.15
  -2  -3   0    0.85    0.36
   2  -3   0    1.05    0.13
  -2   3   0    1.18    0.37
  -2   3   0    0.97    0.16
   2   3   0    0.94    0.15
   2   3   0    0.46    0.16
  -3  -3   0   56.38    2.85
   3  -3   0   54.57    2.70
   3   3   0   52.46    2.42
   3   3   0   51.43    2.72
  -3   3   0   53.83    2.87
  -3   3   0   49.71    2.44
  -4  -3   0   17.01    1.07
   4  -3   0   13.32    0.78
   4   3   0   12.97    0.82
  -4   3   0   12.22    0.67
   4   3   0   12.66    0.64
  -4   3   0   13.58    1.09
  -5  -3   0    3.13    0.60
   5  -3   0    2.65    0.30
  -5   3   0    2.07    0.25
   5   3   0    1.74    0.32
   5   3   0    1.62    0.15
  -5   3   0    0.97    0.58
   6  -3   0    2.06    0.33
  -6  -3   0    2.20    0.68
  -6   3   0    1.97    0.27
  -6   3   0    2.22    0.65
   6   3   0    2.23    0.38
   7  -3   0   20.66    1.28
  -7  -3   0   21.86    1.57
   7   3   0   21.96    1.33
  -7   3   0   21.23    1.09
  -7   3   0   24.18    1.74
  -8  -3   0    0.90    0.85
   8  -3   0   -0.15    0.37
   8   3   0    0.24    0.42
  -8   3   0    0.87    0.86
  -8   3   0    0.09    0.27
   9  -3   0   -0.09    0.43
   9   3   0    0.10    0.48
  -9   3   0    0.62    0.28
  -9   3   0    1.81    0.89
 -10  -3   0   12.97    1.42
 -10   3   0   10.87    1.44
 -11  -3   0   31.82    2.58
  11  -3   0   32.60    1.99
  11   3   0   36.21    2.03
 -11   3   0   29.82    2.54
 -12  -3   0    5.79    1.49
  12  -3   0    6.83    0.79
  12   3   0    6.22    0.84
 -12   3   0    5.89    1.31
 -13  -3   0   -0.37    1.41
  13  -3   0    1.54    0.66
  13   3   0    1.22    0.72
 -13   3   0   -0.15    1.33
 -14  -3   0    1.47    1.60
  14  -3   0    1.25    0.72
 -14   3   0    0.66    1.45
  14   3   0    0.59    0.77
  15  -3   0   10.33    1.07
 -15  -3   0    9.39    1.91
  15   3   0    7.30    1.06
 -15   3   0    7.54    1.80
 -16  -3   0    1.08    1.76
  16  -3   0   -0.08    0.82
 -16   3   0    1.78    1.68
  16   3   0    0.27    0.89
 -17  -3   0    1.46    1.95
  17  -3   0    0.09    0.89
  17   3   0    0.46    0.96
 -17   3   0   -1.36    1.77
  18  -3   0   -0.84    0.97
   0  -4   0  150.30    7.58
   0   4   0  145.26    6.70
   1  -4   0    0.89    0.41
  -1  -4   0    1.50    0.41
  -1   4   0    1.31    0.20
   1   4   0    1.37    0.15
   1   4   0    0.91    0.18
   2  -4   0   67.59    3.97
  -2  -4   0   85.54    4.14
   2  -4   0   84.28    4.14
   2   4   0   75.67    4.00
   2   4   0   77.48    3.60
  -2   4   0   79.52    3.61
  -2   4   0   85.67    4.15
  -3  -4   0    5.46    0.59
   3  -4   0    5.46    0.39
  -3   4   0    6.80    0.67
   3   4   0    5.74    0.39
   3   4   0    5.18    0.44
  -3   4   0    4.52    0.40
  -4  -4   0  562.32   28.15
   4  -4   0  567.92   27.97
   4   4   0  557.08   25.09
  -4   4   0  528.92   25.13
  -4   4   0  562.87   28.17
   4   4   0  553.83   27.91
  -5  -4   0   92.07    4.89
   5  -4   0   95.79    4.72
  -5   4   0   90.79    4.91
  -5   4   0   92.03    4.24
   5   4   0   89.92    4.20
   5   4   0   94.07    4.75
   6  -4   0   57.03    2.86
  -6  -4   0   54.36    3.11
   6   4   0   58.95    2.91
  -6   4   0   53.37    3.09
   6   4   0   52.67    2.50
  -6   4   0   52.61    2.56
  -7  -4   0   32.48    2.17
   7  -4   0   33.16    1.84
   7   4   0   32.87    1.88
  -7   4   0   35.97    2.25
  -7   4   0   32.80    1.62
   8  -4   0   29.79    1.73
  -8  -4   0   31.53    2.06
   8   4   0   32.66    1.80
  -8   4   0   28.07    1.49
  -8   4   0   30.97    2.21
   9  -4   0   57.04    2.99
  -9  -4   0   53.55    3.30
  -9   4   0   54.78    3.41
  -9   4   0   54.44    2.62
   9   4   0   57.64    3.04
 -10  -4   0   29.89    2.30
 -10   4   0   25.82    2.27
  11  -4   0   41.79    2.60
 -11  -4   0   60.01    3.25
 -11   4   0   52.21    3.20
  11   4   0   42.76    2.65
 -12  -4   0   43.79    3.20
  12  -4   0   45.58    2.56
 -12   4   0   42.20    3.14
  12   4   0   45.04    2.60
 -13  -4   0   46.98    3.47
  13  -4   0   52.60    2.81
 -13   4   0   43.29    3.36
  13   4   0   48.46    2.83
  14  -4   0    0.87    0.71
 -14  -4   0    1.39    1.59
  14   4   0    0.46    0.76
 -14   4   0    1.84    1.49
 -15  -4   0    4.55    1.85
  15  -4   0    3.70    0.86
  15   4   0    5.19    0.96
 -15   4   0    3.73    1.63
  16  -4   0    2.98    0.91
 -16  -4   0    4.45    1.99
 -16   4   0    0.68    1.66
  16   4   0    3.48    0.99
  17  -4   0    3.08    0.97
 -17  -4   0    1.79    1.97
 -17   4   0    1.09    1.76
  17   4   0    2.00    1.02
  18  -4   0   -1.35    0.92
   0  -5   0   -0.36    0.43
   0   5   0   -0.04    0.18
  -1  -5   0   14.41    0.98
   1  -5   0   14.15    0.95
   1   5   0   11.07    0.66
  -1   5   0   12.54    0.67
   1   5   0   10.61    0.66
   2  -5   0  292.55   13.98
   2  -5   0  269.06   13.74
  -2  -5   0  287.15   13.95
   2   5   0  261.31   12.39
  -2   5   0  279.67   12.41
   2   5   0  254.74   13.76
   3  -5   0  421.94   22.04
  -3  -5   0  440.17   22.27
  -3   5   0  452.90   22.30
  -3   5   0  441.13   19.85
   3   5   0  426.96   22.05
   3   5   0  450.16   19.83
   4  -5   0   42.72    2.19
  -4  -5   0   46.56    2.45
  -4   5   0   41.07    2.00
   4   5   0   39.98    1.98
   4   5   0   41.64    2.24
  -4   5   0   45.04    2.44
  -5  -5   0  344.93   17.68
   5  -5   0  347.48   17.44
   5   5   0  346.09   15.67
   5   5   0  353.85   17.47
  -5   5   0  349.63   17.70
  -5   5   0  337.36   15.70
  -6  -5   0   29.84    1.96
   6  -5   0   29.94    1.61
  -6   5   0   29.41    1.46
  -6   5   0   29.95    1.92
   6   5   0   27.35    1.38
   6   5   0   31.15    1.68
   7  -5   0    1.84    0.38
  -7  -5   0    1.94    0.85
   7   5   0    2.62    0.48
  -7   5   0    2.79    0.37
  -7   5   0    2.43    0.81
   7   5   0    2.84    0.22
   8  -5   0   68.46    3.51
  -8  -5   0   68.47    3.86
   8   5   0   68.03    3.56
  -8   5   0   62.12    3.12
  -8   5   0   68.48    3.84
   9  -5   0    9.45    0.85
  -9   5   0   11.81    1.35
   9   5   0    8.20    0.82
  10  -5   0   37.78    2.13
 -10  -5   0   37.60    2.67
 -10   5   0   33.26    2.67
 -10   5   0   35.49    1.83
  10   5   0   39.92    2.21
  11  -5   0    2.54    0.59
 -11  -5   0    3.08    1.35
  11   5   0    3.71    0.69
 -11   5   0    3.12    1.31
 -12  -5   0   15.09    1.86
  12  -5   0   13.56    1.19
  12   5   0   14.09    1.27
 -12   5   0   12.22    1.73
 -13  -5   0   19.57    2.09
  13  -5   0   20.41    1.47
 -13   5   0   19.26    2.09
  13   5   0   18.22    1.55
 -14  -5   0    1.63    1.67
  14  -5   0   -0.08    0.68
 -14   5   0    0.28    1.46
  14   5   0    0.73    0.79
 -15  -5   0    4.36    1.85
  15  -5   0    1.13    0.80
 -15   5   0    5.14    1.67
  15   5   0    2.51    0.91
 -16  -5   0   38.17    3.36
  16  -5   0   37.18    2.40
  16   5   0   38.80    2.50
 -16   5   0   33.62    3.12
 -17  -5   0    2.36    2.01
  17  -5   0    2.04    0.94
  17   5   0    2.95    1.05
 -17   5   0    2.63    1.76
  18  -5   0   -1.59    0.93
   0  -6   0    1.69    0.56
   0   6   0    1.19    0.24
   1  -6   0   77.72    3.76
  -1  -6   0   79.39    3.73
  -1   6   0   66.97    3.20
   1   6   0   63.43    3.51
   1   6   0   63.65    3.20
  -2  -6   0   19.25    1.30
   2  -6   0   18.78    1.21
   2   6   0   15.37    0.94
  -2   6   0   17.72    0.89
   2   6   0   16.81    0.90
   3  -6   0   66.22    3.45
   3  -6   0   63.44    3.21
  -3  -6   0   65.80    3.46
   3   6   0   60.94    3.26
   3   6   0   61.40    2.94
  -3   6   0   63.77    2.95
   4  -6   0    3.80    0.30
  -4  -6   0    4.24    0.71
  -4   6   0    3.48    0.36
  -4   6   0    4.19    0.77
   4   6   0    3.00    0.36
   4   6   0    3.27    0.32
   5  -6   0   37.24    1.98
  -5  -6   0   40.91    2.33
  -5   6   0   37.25    2.35
   5   6   0   37.23    1.79
   5   6   0   35.63    2.04
  -5   6   0   38.82    1.84
  -6  -6   0   35.20    1.94
   6  -6   0   26.09    1.48
  -6   6   0   26.45    1.36
   6   6   0   25.46    1.56
  -6   6   0   33.18    1.99
   6   6   0   24.45    1.30
   7  -6   0   22.79    1.31
  -7  -6   0   23.89    1.71
   7   6   0   23.51    1.40
   7   6   0   20.87    1.10
  -7   6   0   24.23    1.87
  -7   6   0   23.27    1.22
  -8  -6   0    1.21    0.99
   8  -6   0    1.06    0.39
  -8   6   0    2.15    0.99
  -8   6   0    0.36    0.39
   8   6   0    1.40    0.50
   9  -6   0  100.21    5.20
  -9  -6   0  109.96    5.60
  -9   6   0   99.37    4.66
   9   6   0   95.61    5.25
  -9   6   0   99.94    5.54
  10  -6   0    0.25    0.46
 -10  -6   0    2.08    1.23
  10   6   0    0.50    0.58
 -10   6   0    0.90    0.42
 -10   6   0    1.21    1.12
 -11  -6   0    0.58    1.32
  11  -6   0    0.07    0.52
 -11   6   0    0.55    1.10
  11   6   0   -0.37    0.62
  12  -6   0   -0.11    0.58
 -12  -6   0    1.10    1.45
  12   6   0    1.07    0.69
 -12   6   0   -1.20    1.25
 -13  -6   0    0.42    1.57
  13  -6   0    0.95    0.65
 -13   6   0    1.14    1.41
  13   6   0    1.77    0.77
 -14  -6   0    2.91    1.74
  14  -6   0    3.15    0.79
  14   6   0    4.15    0.90
 -14   6   0    1.58    1.37
 -15  -6   0   37.01    3.37
  15  -6   0   40.23    2.43
  15   6   0   40.43    2.53
 -15   6   0   34.92    3.11
 -16  -6   0    3.69    1.98
  16  -6   0    1.85    0.89
 -16   6   0    0.76    1.70
  16   6   0    1.84    1.00
 -17  -6   0    9.26    2.24
 -17   6   0    3.60    1.97
  17   6   0    7.93    1.23
   0  -7   0   -0.24    0.59
   0   7   0   -0.15    0.23
   1  -7   0    0.95    0.58
  -1  -7   0    0.40    0.59
  -1   7   0    1.00    0.29
   1   7   0    0.93    0.19
   1   7   0    0.80    0.28
  -2  -7   0    2.99    0.70
   2  -7   0    4.25    0.68
   2   7   0    3.64    0.36
   2   7   0    3.57    0.31
  -2   7   0    3.79    0.37
  -3  -7   0    8.35    0.90
   3  -7   0   10.10    0.90
  -3   7   0    8.23    0.60
   3   7   0    6.69    0.55
   3   7   0    7.55    0.59
   4  -7   0    9.73    0.61
  -4  -7   0   11.06    1.02
   4  -7   0   10.31    0.97
  -4   7   0    9.58    0.69
   4   7   0   10.96    0.74
   4   7   0   10.08    0.66
  -5  -7   0    7.99    0.90
  -5   7   0    5.07    0.91
  -5   7   0    6.62    0.52
   6  -7   0   16.01    0.97
  -6  -7   0   21.92    1.46
  -6   7   0   16.64    0.96
   6   7   0   15.95    0.88
   6   7   0   14.32    1.06
  -7  -7   0   13.71    1.34
   7  -7   0   10.93    0.79
   7   7   0   10.25    0.91
   7   7   0   10.23    0.64
  -7   7   0   10.58    0.80
  -7   7   0   11.20    1.27
  -8  -7   0   39.92    2.62
   8  -7   0   37.61    2.11
  -8   7   0   38.90    2.65
  -8   7   0   40.20    1.94
   8   7   0   36.71    2.20
  -9  -7   0    0.88    1.13
   9  -7   0    1.06    0.43
   9   7   0    0.75    0.55
  -9   7   0    0.89    1.07
  -9   7   0    1.17    0.45
 -10  -7   0    0.91    1.10
  10  -7   0    0.33    0.48
  10   7   0    1.32    0.61
 -10   7   0    0.86    1.17
 -10   7   0    0.94    0.44
  11  -7   0   19.90    1.36
 -11  -7   0   19.25    1.93
  11   7   0   19.08    1.48
 -11   7   0   17.02    1.90
  12  -7   0    8.56    0.84
 -12  -7   0    9.74    1.75
  12   7   0    6.75    0.92
 -12   7   0    5.60    1.53
  13  -7   0   -1.09    0.63
 -13  -7   0    0.28    1.56
 -13   7   0   -0.63    1.41
  13   7   0    0.12    0.75
 -14  -7   0    7.72    1.95
  14  -7   0    6.61    0.92
 -14   7   0    5.05    1.55
  14   7   0    7.42    1.03
  15  -7   0   11.23    1.13
 -15  -7   0    8.02    2.10
 -15   7   0    9.10    1.89
  15   7   0   10.53    1.23
 -16  -7   0    7.40    2.18
  16   7   0    9.76    1.27
 -16   7   0    9.80    1.96
  17   7   0   -0.73    1.00
 -17   7   0    1.10    1.89
   0  -8   0    7.09    0.91
   0   8   0    5.54    0.46
   1  -8   0    1.10    0.61
  -1  -8   0    0.53    0.61
  -1   8   0    0.19    0.29
   1   8   0    0.54    0.19
   1   8   0    0.42    0.30
  -2  -8   0    1.93    0.74
   2  -8   0    2.56    0.66
   2   8   0    3.10    0.30
   2   8   0    3.10    0.38
  -2   8   0    3.22    0.38
  -3  -8   0    2.55    0.77
   3  -8   0    1.79    0.62
   3   8   0    1.43    0.28
  -3   8   0    1.01    0.33
   3   8   0    2.08    0.37
   4  -8   0    4.87    0.40
   4  -8   0    4.72    0.76
  -4  -8   0    8.46    0.96
   4   8   0    5.21    0.46
  -4   8   0    4.56    0.49
   4   8   0    4.83    0.45
  -5   8   0   12.07    0.80
   6  -8   0   11.64    0.77
  -6  -8   0   10.95    1.28
  -6   8   0   11.83    0.85
   6   8   0   11.58    0.73
   6   8   0   12.23    0.91
  -6   8   0   11.37    1.28
   7  -8   0    3.22    0.42
  -7  -8   0    4.70    0.99
   7   8   0    3.81    0.55
  -7   8   0    4.09    0.53
  -7   8   0    6.16    1.09
   7   8   0    3.42    0.39
   8  -8   0   17.73    1.14
  -8  -8   0   24.07    1.90
   8   8   0   16.89    1.27
  -8   8   0   16.54    1.65
  -8   8   0   17.52    1.10
  -9  -8   0   23.44    2.00
   9  -8   0   24.04    1.45
  -9   8   0   21.83    2.11
   9   8   0   24.68    1.58
  -9   8   0   23.31    1.33
  10  -8   0    3.12    0.56
 -10  -8   0    4.49    1.36
  10   8   0    3.15    0.70
 -10   8   0    2.94    0.60
 -10   8   0    1.06    1.23
  11  -8   0    1.16    0.54
 -11  -8   0   -0.74    1.25
  11   8   0    1.73    0.70
 -11   8   0    1.88    0.53
 -11   8   0    0.37    1.29
 -12  -8   0    5.78    1.63
  12  -8   0    3.96    0.70
  12   8   0    4.76    0.86
 -12   8   0    3.75    1.51
 -13  -8   0    9.89    1.94
  13   8   0   10.60    1.14
 -13   8   0   11.15    1.84
 -14  -8   0    4.59    1.85
  14   8   0    4.28    0.97
 -14   8   0    4.69    1.66
 -15  -8   0    2.92    1.94
 -15   8   0    0.34    1.61
  15   8   0    1.24    0.93
 -16  -8   0    6.32    2.19
 -16   8   0    2.88    1.78
  16   8   0    5.58    1.12
   0  -9   0    0.14    0.76
   0   9   0    0.13    0.31
   1  -9   0  123.68    5.88
  -1  -9   0  109.44    5.84
   1   9   0  100.47    5.05
  -1   9   0  119.92    5.07
   1   9   0   98.13    5.53
  -2  -9   0    4.93    0.85
   2  -9   0    5.50    0.86
   2   9   0    4.15    0.37
   2   9   0    3.95    0.46
  -2   9   0    3.79    0.47
   3  -9   0   76.28    4.06
  -3  -9   0   71.42    4.04
   3   9   0   72.33    3.42
   3   9   0   70.74    3.75
  -3   9   0   74.85    3.44
   4  -9   0   24.64    1.72
  -4  -9   0   24.91    1.87
   4   9   0   24.13    1.25
   4   9   0   22.73    1.33
  -4   9   0   21.36    1.23
   5  -9   0    0.83    0.76
  -5  -9   0    2.79    0.94
   5  -9   0    1.45    0.25
  -5   9   0    2.20    0.43
   5   9   0    1.30    0.38
   5   9   0    2.37    0.39
  -6  -9   0    3.62    0.97
   6  -9   0    5.48    0.94
   6  -9   0    3.76    0.39
   6   9   0    3.56    0.52
  -6   9   0    4.79    0.53
   6   9   0    4.21    0.45
   7  -9   0    1.24    0.34
  -7  -9   0    3.99    1.14
   7   9   0    1.77    0.36
  -7   9   0    2.08    0.49
   7   9   0    1.12    0.48
  -7   9   0    2.39    1.03
   8  -9   0   18.19    1.16
  -8  -9   0   18.89    1.80
  -8   9   0   18.12    1.14
  -8   9   0   19.58    1.78
   8   9   0   18.01    1.30
  -9  -9   0   50.39    3.50
   9  -9   0   56.66    2.95
  -9   9   0   54.42    3.53
  -9   9   0   55.30    2.73
   9   9   0   56.38    3.05
 -10  -9   0    3.46    1.41
  10   9   0    0.57    0.64
 -10   9   0    3.47    1.27
 -10   9   0    2.86    0.60
 -11  -9   0   20.69    2.16
 -11   9   0   21.41    2.10
  11   9   0   23.10    1.63
 -11   9   0   22.02    1.35
 -12  -9   0   21.47    2.26
 -12   9   0   17.57    1.95
  12   9   0   19.50    1.56
 -13  -9   0   13.21    2.12
 -13   9   0   15.95    2.03
  13   9   0   16.97    1.47
 -14  -9   0    4.28    1.94
  14   9   0    4.13    0.99
 -14   9   0    4.75    1.67
 -15  -9   0    3.06    2.02
 -15   9   0   -0.99    1.60
  15   9   0    0.05    0.91
 -16  -9   0    5.71    2.24
  16   9   0    9.00    1.25
 -16   9   0    8.67    1.95
   0 -10   0    4.13    0.97
   0  10   0    3.82    0.48
  -1 -10   0   -0.31    0.84
   1 -10   0   -0.95    0.79
   1  10   0    0.52    0.40
  -1  10   0    0.22    0.39
   1  10   0   -0.55    0.23
  -2 -10   0   69.12    3.90
   2 -10   0   77.05    3.94
   2  10   0   65.59    3.54
  -2  10   0   68.99    3.26
   2  10   0   67.02    3.26
   3 -10   0    3.88    0.88
  -3 -10   0    3.08    0.91
   3  10   0    4.59    0.51
   3  10   0    4.06    0.42
  -3  10   0    4.52    0.50
   4 -10   0   34.25    2.19
  -4 -10   0   33.56    2.33
  -4  10   0   33.00    1.68
   4  10   0   30.52    1.63
   4  10   0   32.11    1.79
   5 -10   0   26.75    1.88
  -5 -10   0   24.40    1.94
   5  10   0   24.16    1.48
  -5  10   0   25.61    1.40
   5  10   0   26.44    1.36
   6 -10   0    0.67    0.86
  -6 -10   0    1.81    1.08
   6  10   0    0.74    0.41
  -6  10   0    1.47    0.48
   6  10   0    0.56    0.43
   7 -10   0    3.29    0.99
  -7 -10   0    3.29    1.21
   7  10   0    3.42    0.57
  -7  10   0    3.00    0.55
   7  10   0    4.09    0.46
   8 -10   0    2.83    1.07
  -8 -10   0    5.53    1.22
   8  10   0    3.66    0.63
  -8  10   0    4.74    0.61
  -9 -10   0    2.68    1.37
  -9  10   0    1.41    0.59
  -9  10   0    0.85    1.18
   9  10   0    0.81    0.59
 -10 -10   0   56.59    3.79
 -10  10   0   59.63    2.87
 -10  10   0   57.67    3.73
  10  10   0   55.92    3.22
 -11 -10   0   18.35    2.18
 -11  10   0   22.71    2.20
 -11  10   0   21.91    1.40
  11  10   0   23.62    1.65
 -12 -10   0   -0.08    1.59
  12  10   0    1.36    0.78
 -12  10   0    1.55    1.47
 -13 -10   0   20.56    2.37
  13  10   0   18.29    1.60
 -13  10   0   16.61    2.16
 -14 -10   0   12.15    2.32
  14  10   0   15.60    1.40
 -14  10   0   13.91    2.11
 -15 -10   0    1.57    1.97
 -15  10   0    3.17    1.84
  15  10   0    1.98    1.00
  16  10   0   -0.95    0.97
 -16  10   0   -3.74    1.64
   0 -11   0   -0.21    0.94
   0  11   0   -0.03    0.44
  -1 -11   0   36.68    2.44
   1 -11   0   38.95    2.44
   1  11   0   29.83    1.80
  -1  11   0   38.24    1.82
   2 -11   0   47.63    2.83
  -2 -11   0   47.53    2.97
  -2  11   0   49.19    2.30
   2  11   0   42.87    2.42
   2  11   0   46.36    2.29
  -3 -11   0   61.30    3.54
   3 -11   0   58.24    3.38
   3  11   0   56.20    3.05
  -3  11   0   57.60    2.83
   3  11   0   60.24    2.83
  -4 -11   0   22.56    1.97
   4 -11   0   19.84    1.73
  -4  11   0   20.11    1.23
   4  11   0   20.82    1.27
   4  11   0   21.27    1.19
   5 -11   0    1.59    0.88
  -5 -11   0    1.37    1.10
   5  11   0    1.21    0.42
  -5  11   0    1.69    0.50
   5  11   0    0.87    0.42
   6 -11   0    3.96    1.00
  -6 -11   0    5.87    1.16
   6  11   0    3.49    0.54
   6  11   0    3.91    0.51
  -6  11   0    4.43    0.61
  -7 -11   0   31.28    2.53
   7 -11   0   31.70    2.30
  -7  11   0   33.56    1.74
   7  11   0   31.34    1.89
   7  11   0   31.26    1.65
  -8 -11   0    4.54    1.39
   8 -11   0   -0.10    0.99
  -8  11   0    2.22    0.61
   8  11   0    0.66    0.58
  -9 -11   0    2.78    1.45
   9 -11   0   -0.68    1.03
   9  11   0    1.45    0.62
  -9  11   0    0.04    0.61
 -10 -11   0   40.45    2.98
  10 -11   0   34.58    2.72
  10  11   0   36.00    2.30
 -10  11   0   41.29    2.09
 -11 -11   0   20.89    2.32
  11 -11   0   21.19    2.02
  11  11   0   21.63    1.62
 -11  11   0   20.92    1.41
 -12 -11   0   23.37    2.51
 -12  11   0   25.86    2.45
  12  11   0   27.91    1.90
 -13 -11   0    5.93    1.96
 -13  11   0    4.39    1.69
  13  11   0    4.76    0.96
 -14 -11   0    4.54    1.98
  14  11   0    0.99    0.91
 -14  11   0    2.25    1.66
 -15 -11   0    0.92    2.02
  15  11   0    3.27    1.03
 -15  11   0    3.77    1.77
   0 -12   0    2.30    1.08
   0  12   0    1.71    0.53
   1 -12   0   28.21    2.04
  -1 -12   0   29.93    2.23
   1  12   0   22.92    1.45
  -1  12   0   26.80    1.47
   2 -12   0    2.88    0.97
  -2 -12   0    5.32    1.23
   2  12   0    3.17    0.57
  -2  12   0    4.39    0.59
  -3 -12   0   34.37    2.49
   3 -12   0   37.02    2.27
  -3  12   0   34.94    1.77
   3  12   0   32.24    1.75
   3  12   0   30.59    1.82
  -4 -12   0    0.44    1.05
   4 -12   0    0.96    0.89
   4  12   0    1.23    0.40
  -4  12   0    2.11    0.54
   4  12   0    1.54    0.49
   5 -12   0    6.75    1.17
  -5  12   0   12.26    0.94
   5  12   0   11.01    0.88
   6 -12   0   40.71    2.70
  -6 -12   0   42.09    2.95
   6  12   0   39.39    2.32
   6  12   0   43.34    2.11
  -6  12   0   42.53    2.15
  -7 -12   0   21.13    2.04
   7 -12   0   16.68    1.66
   7  12   0   19.37    1.16
   7  12   0   17.87    1.31
  -7  12   0   18.69    1.24
   8 -12   0    2.87    1.10
  -8 -12   0    2.83    1.47
  -8  12   0    1.89    0.63
   8  12   0    0.87    0.58
  -9 -12   0    9.27    1.71
   9 -12   0    5.34    1.27
  -9  12   0    5.32    0.77
   9  12   0    4.43    0.76
 -10 -12   0   28.28    2.52
  10 -12   0   27.15    2.31
  10  12   0   25.70    1.81
 -10  12   0   25.92    1.65
  11 -12   0   20.09    1.98
 -11 -12   0   18.52    2.26
  11  12   0   19.57    1.53
 -11  12   0   17.57    1.37
 -12 -12   0   -1.75    1.63
  12 -12   0   -0.15    1.32
  12  12   0    0.52    0.79
 -13 -12   0    0.83    1.89
  13 -12   0    0.56    1.39
  13  12   0   -1.38    0.81
 -14 -12   0    9.55    2.25
  14 -12   0   11.66    1.82
  14  12   0   11.92    1.29
 -15 -12   0    6.28    2.23
  15 -12   0    2.67    1.51
  15  12   0    2.18    1.02
   0 -13   0    0.12    1.10
   0  13   0    0.04    0.52
  -1 -13   0   11.51    1.56
   1 -13   0   11.85    1.47
  -1  13   0   12.07    0.96
   1  13   0   10.75    0.88
  -2 -13   0   15.00    1.68
   2 -13   0   13.39    1.50
  -2  13   0   14.55    0.97
   2  13   0   12.02    1.00
  -3 -13   0    3.08    1.27
   3 -13   0    2.18    1.06
   3  13   0    3.56    0.61
  -3  13   0    3.08    0.62
   4 -13   0    1.01    0.95
  -5 -13   0   14.49    1.70
  -5  13   0    9.25    0.86
   6 -13   0    0.92    1.01
   6  13   0    1.16    0.51
  -6  13   0    4.48    0.67
   7 -13   0    0.32    1.01
  -7 -13   0   -1.59    1.35
   7  13   0    0.45    0.54
   7  13   0   -0.24    0.52
  -7  13   0   -0.66    0.59
   8 -13   0    0.56    1.08
  -8 -13   0    2.83    1.57
  -8  13   0    1.88    0.70
   8  13   0    0.34    0.61
   9 -13   0    8.08    1.45
  -9 -13   0   12.57    1.91
   9  13   0   10.11    1.00
  -9  13   0   11.73    1.01
  10 -13   0    0.14    1.25
 -10 -13   0    1.01    1.67
 -10  13   0    1.06    0.75
  10  13   0    0.82    0.71
  11 -13   0    4.01    1.41
 -11 -13   0    0.70    1.75
  11  13   0    1.06    0.78
 -11  13   0    1.30    0.76
  12 -13   0    2.55    1.45
 -12 -13   0    0.90    1.86
  12  13   0    3.50    0.89
 -13 -13   0   -0.75    1.93
  13 -13   0   -1.17    1.42
  13  13   0   -1.14    0.85
 -14 -13   0    1.59    2.22
  14 -13   0    2.22    1.54
  14  13   0    0.59    0.94
  15  13   0   -0.20    0.96
   0 -14   0   10.88    1.53
   0  14   0   10.05    0.87
   1 -14   0    4.09    1.28
  -1 -14   0    4.42    1.32
  -1  14   0    4.73    0.68
   1  14   0    4.11    0.67
   2 -14   0   20.79    1.83
  -2 -14   0   17.15    1.86
  -2  14   0   15.14    1.09
   2  14   0   15.40    1.15
   3 -14   0    1.01    1.11
  -3 -14   0    0.67    1.32
   3  14   0    1.93    0.60
  -3  14   0    3.57    0.60
   4 -14   0   33.87    2.42
  -4 -14   0   37.12    2.59
   4  14   0   32.64    1.78
  -4  14   0   30.68    1.81
   5 -14   0    5.29    1.23
  -5 -14   0   11.41    1.68
  -5  14   0    8.62    0.83
   5  14   0    8.53    0.76
  -6 -14   0   17.30    1.98
   6 -14   0   16.86    1.70
   6  14   0   19.38    1.24
  -6  14   0   19.61    1.29
   7 -14   0   13.67    1.55
  -7 -14   0   11.75    1.90
  -7  14   0   13.37    1.13
  -8 -14   0    0.41    1.58
   8 -14   0    1.56    1.19
  -8  14   0    1.29    0.70
  -9 -14   0    0.90    1.63
   9 -14   0   -0.59    1.19
   9  14   0    1.01    0.67
  -9  14   0    0.72    0.76
  10 -14   0    0.65    1.27
 -10 -14   0   -0.60    1.72
  10  14   0   -0.73    0.71
 -10  14   0   -0.54    0.77
  11 -14   0    7.88    1.59
 -11 -14   0    9.75    2.10
 -11  14   0    7.72    0.92
  11  14   0    5.81    0.98
  12 -14   0    2.47    1.48
 -12 -14   0   -0.33    1.92
  12  14   0    1.53    0.87
 -13 -14   0    1.68    2.05
  13 -14   0    1.63    1.51
  13  14   0    0.42    0.91
  14  14   0    1.74    0.99
   0 -15   0   -0.42    1.24
   0  15   0   -0.02    0.54
  -1 -15   0   12.76    1.72
   1 -15   0   12.70    1.65
  -1  15   0   13.04    1.07
   1  15   0   10.70    0.95
  -2 -15   0   20.88    2.14
   2 -15   0   23.64    2.19
  -2  15   0   24.93    1.43
   2  15   0   23.99    1.47
   3 -15   0   -1.05    1.12
  -3 -15   0    0.19    1.38
  -3  15   0    0.26    0.60
   3  15   0    1.55    0.62
   4 -15   0   14.16    1.63
  -4 -15   0   20.56    2.10
  -4  15   0   16.97    1.23
   4  15   0   16.62    1.18
  -5 -15   0    0.06    1.49
   5 -15   0   -0.31    1.05
  -5  15   0    0.67    0.65
   5  15   0    0.58    0.62
  -6 -15   0   41.09    3.17
   6 -15   0   38.82    2.78
  -6  15   0   42.30    2.18
   6  15   0   39.21    2.12
   7 -15   0    2.15    1.19
  -7 -15   0    3.75    1.54
  -7  15   0    1.63    0.73
  -8 -15   0    2.05    1.72
   8 -15   0    2.07    1.24
  -8  15   0    1.69    0.76
   9 -15   0    3.57    1.33
  -9 -15   0    4.31    1.85
  -9  15   0    5.24    0.88
 -10 -15   0    8.91    2.00
  10 -15   0    1.66    1.38
 -10  15   0    3.39    0.89
 -11 -15   0   -0.45    1.89
  11 -15   0   -0.58    1.35
 -11  15   0   -0.49    0.81
 -12 -15   0   16.37    2.50
  12 -15   0   14.14    1.92
  13 -15   0    1.44    1.52
 -13 -15   0    0.97    2.08
   0 -16   0    1.04    1.31
   0  16   0    0.68    0.67
  -1 -16   0   51.01    3.52
   1 -16   0   54.12    3.44
   1  16   0   45.43    2.63
  -1  16   0   56.82    2.67
  -2 -16   0    4.57    1.50
   2 -16   0    5.25    1.42
   2  16   0    4.66    0.76
  -2  16   0    4.11    0.70
  -3 -16   0   32.65    2.79
   3 -16   0   29.41    2.50
  -3  16   0   30.46    1.77
   3  16   0   29.55    1.74
  -4 -16   0   10.22    1.89
   4 -16   0    6.77    1.42
  -4  16   0    7.56    0.84
   4  16   0    8.76    0.91
   5 -16   0   42.15    3.17
  -5 -16   0   54.66    3.58
  -5  16   0   47.78    2.52
   5  16   0   49.65    2.51
   6 -16   0    1.03    1.20
  -6 -16   0    1.87    1.69
   6  16   0    0.31    0.66
  -6  16   0    1.77    0.72
   7 -16   0   37.06    2.82
  -7 -16   0   39.58    3.27
  -7  16   0   41.07    2.21
  -8 -16   0   -3.67    1.73
   8 -16   0   -0.26    1.21
  -8  16   0    0.17    0.76
  -9 -16   0    1.65    1.85
   9 -16   0   -1.05    1.23
  -9  16   0    0.77    0.84
 -10 -16   0    1.57    1.97
  10 -16   0    1.62    1.39
 -10  16   0    0.80    0.83
  11 -16   0    1.72    1.45
 -11 -16   0   -0.49    1.99
 -11  16   0    2.15    0.91
  12 -16   0   -1.11    1.43
 -12 -16   0    1.06    2.10
   0 -17   0   -1.33    1.36
   0  17   0   -0.21    0.70
  -1 -17   0    5.53    1.68
   1 -17   0    8.20    1.49
   1  17   0    4.52    0.85
  -1  17   0    8.01    0.90
  -2 -17   0   34.64    2.82
   2 -17   0   29.98    2.60
   2  17   0   27.88    1.83
  -2  17   0   34.56    1.87
   3 -17   0    0.85    1.21
  -3 -17   0   -2.02    1.46
   3  17   0    0.14    0.74
  -3  17   0    1.41    0.73
  -4 -17   0    7.81    1.88
   4 -17   0    1.04    1.35
  -4  17   0    0.99    0.73
   5 -17   0    2.66    1.24
  -5 -17   0    8.07    1.90
   5  17   0    5.21    0.78
  -5  17   0    5.29    0.86
   6 -17   0   16.54    1.88
  -6  17   0   20.28    1.42
   6  17   0   16.52    1.35
   7 -17   0    2.66    1.35
  -7 -17   0    2.41    1.86
  -7  17   0    3.93    0.86
   8 -17   0    0.09    1.27
  -8 -17   0   -0.17    1.88
  -8  17   0   -0.59    0.79
   9 -17   0    6.77    1.58
  -9 -17   0    9.89    2.24
  -9  17   0    7.37    1.02
  10 -17   0   -0.68    1.44
 -10 -17   0    3.68    2.21
 -10  17   0   -0.74    0.89
 -11 -17   0    1.68    2.20
  11 -17   0    1.65    1.52
 -11  17   0    3.20    0.93
   0 -18   0   26.59    2.49
   0  18   0   26.29    1.68
   1 -18   0    0.93    1.52
  -1 -18   0    2.32    1.68
   1  18   0    2.42    0.80
  -1  18   0    3.54    0.82
  -2 -18   0   -0.14    1.62
   2 -18   0    0.31    1.41
   2  18   0   -1.25    0.77
  -2  18   0   -0.72    0.74
   3 -18   0    1.11    1.44
  -3 -18   0   -0.94    1.69
   3  18   0    1.83    0.77
  -3  18   0    1.65    0.79
   4 -18   0    1.62    1.40
  -4 -18   0    0.50    1.79
   4  18   0    0.83    0.78
  -4  18   0    0.60    0.77
  -5 -18   0    3.80    1.87
   5 -18   0    1.54    1.41
  -5  18   0    1.46    0.82
   5  18   0    2.92    0.83
  -6 -18   0   17.10    2.36
   6 -18   0   14.21    1.85
  -6  18   0   15.97    1.28
   7 -18   0    1.57    1.45
  -7 -18   0    0.05    1.94
  -7  18   0   -0.89    0.82
   8 -18   0    4.52    1.53
  -8 -18   0    3.52    2.11
  -8  18   0    4.81    0.97
  -9 -18   0    1.29    2.07
   9 -18   0    0.86    1.39
  -9  18   0    0.48    0.87
  10 -18   0    1.29    1.56
 -10 -18   0    0.48    2.19
 -10  18   0    0.09    0.87
 -11  18   0    1.89    0.98
   0 -19   0   -0.01    1.59
   0  19   0    0.70    0.82
   1 -19   0   16.33    2.12
  -1 -19   0   14.82    2.17
   1  19   0   15.97    1.29
  -1  19   0   16.45    1.36
   2 -19   0    2.37    1.52
  -2 -19   0    0.74    1.68
   2  19   0    0.07    0.80
  -2  19   0   -0.12    0.81
  -3 -19   0   -2.10    1.70
   3 -19   0    0.93    1.32
  -3  19   0   -1.10    0.77
   3  19   0   -0.60    0.81
   4 -19   0    1.30    1.48
  -4 -19   0    2.37    1.93
  -4  19   0    3.53    0.89
   4  19   0    2.78    0.84
  -5 -19   0   -1.07    1.86
   5 -19   0   -0.82    1.42
   5  19   0    0.04    0.82
  -5  19   0   -0.04    0.81
  -6 -19   0    4.33    1.98
   6 -19   0    1.86    1.50
  -6  19   0    3.57    0.91
  -7 -19   0   10.20    2.32
   7 -19   0   10.63    1.81
  -7  19   0   11.76    1.20
  -8 -19   0    8.02    2.29
   8 -19   0    4.76    1.62
  -8  19   0    4.48    1.00
  -9 -19   0   -0.69    2.13
   9 -19   0    1.28    1.49
  -9  19   0    0.99    0.98
 -10  19   0    3.07    0.97
   0 -20   0    0.84    1.69
   0  20   0   -0.05    0.85
  -1 -20   0    6.82    1.91
   1 -20   0    4.49    1.75
  -1  20   0    7.62    1.01
   1  20   0    5.03    0.98
  -2 -20   0   -0.28    1.82
   2 -20   0    3.07    1.69
  -2  20   0    3.98    0.94
   2  20   0    2.54    0.89
   3 -20   0    4.47    1.65
  -3 -20   0    3.04    1.94
  -3  20   0    5.10    0.96
   3  20   0    3.77    0.94
  -4 -20   0    3.39    2.03
   4 -20   0   -0.42    1.49
  -4  20   0    1.06    0.88
   4  20   0    1.12    0.89
   5 -20   0    0.86    1.55
  -5 -20   0    3.14    2.02
   5  20   0   -1.12    0.84
  -5  20   0    1.58    0.89
  -6 -20   0    3.86    2.12
   6 -20   0    8.11    1.76
  -6  20   0    9.23    1.11
  -7 -20   0    1.80    2.13
   7 -20   0   -0.41    1.50
  -7  20   0    0.37    0.91
  -8  20   0   -0.18    0.93
   0 -21   0    0.48    1.79
   0  21   0   -0.39    0.91
  -1 -21   0    1.26    1.82
   1 -21   0    3.31    1.85
   1  21   0    1.80    0.93
  -1  21   0    0.73    0.92
  -2 -21   0   17.22    2.48
   2 -21   0   18.72    2.27
   2  21   0   18.80    1.48
  -2  21   0   21.27    1.59
  -3 -21   0    7.21    2.22
   3 -21   0    8.30    1.85
   3  21   0    7.70    1.08
  -3  21   0    8.33    1.13
  -4 -21   0    5.15    2.07
   4 -21   0    3.04    1.59
   4  21   0    2.30    0.90
  -4  21   0    1.07    0.94
  -5 -21   0    1.42    2.07
   5 -21   0    0.78    1.54
  -5  21   0    1.78    0.95
  -6 -21   0    0.92    2.16
   6 -21   0    3.04    1.70
  -6  21   0    2.70    0.99
   0 -22   0   -1.70    1.73
   0  22   0   -0.10    1.01
   1 -22   0    3.04    1.85
  -1 -22   0    3.33    1.97
   1  22   0    3.44    1.01
  -1  22   0    3.15    1.02
  -2 -22   0    1.00    1.94
   2 -22   0    0.52    1.71
   2  22   0   -0.82    0.93
  -2  22   0    0.02    0.96
   3  22   0    1.04    0.98
  -3  22   0    1.62    0.97
   4  22   0    3.97    0.98
 -18   0   1    2.21    1.91
  18   0  -1    0.58    0.99
 -17   0   1    1.21    1.83
  17   0  -1   -0.23    0.89
 -16   0   1    6.41    1.87
  15   0  -1   19.83    1.58
 -15   0   1   17.21    2.20
  14   0  -1    0.71    0.71
 -14   0   1    1.38    1.35
  13   0  -1    1.51    0.68
 -13   0   1    2.85    1.39
  12   0  -1    0.05    0.57
 -12   0   1    1.27    1.25
 -11   0   1   59.34    3.87
  11   0  -1   70.51    3.58
 -10   0   1    5.44    1.04
  10   0  -1    0.20    0.49
  -8   0   1    0.32    0.81
   8   0  -1   -0.18    0.37
  -7   0   1  138.43    7.53
   7   0  -1  140.65    6.53
   7   0  -1  151.63    7.34
   5   0  -1   -0.02    0.23
  -5   0   1    0.51    0.53
   5   0  -1    0.01    0.17
   4   0  -1   -0.31    0.19
  -3   0   1   63.47    3.18
  -3   0   1   59.37    2.83
  -3   0   1   59.51    3.25
  -2   0   1    0.00    0.22
  -2   0   1   -0.19    0.11
  -2   0   1   -0.04    0.10
   1   0  -1    0.49    0.09
  -1   0   1    0.13    0.09
  -1   0   1    0.40    0.13
   0   0  -1   -0.70    0.02
  -1   0  -1   -0.42    0.15
   1   0   1   -0.40    0.07
   1   0   1   -0.62    0.09
  -1   0  -1   -0.43    0.06
   2   0   1    0.57    0.08
  -2   0  -1    0.83    0.07
   2   0   1    0.23    0.12
  -2   0  -1    1.98    0.30
  -3   0  -1    2.10    0.42
   3   0   1    1.90    0.12
  -3   0  -1    1.71    0.12
   3   0   1    1.61    0.21
   4   0   1    0.10    0.21
   5   0   1   51.59    2.65
  -5   0  -1   49.09    2.82
   6   0   1    0.46    0.31
  -7   0  -1    1.64    0.76
   7   0   1    1.14    0.39
   8   0   1   -0.12    0.39
  -9   0  -1   34.86    2.37
   9   0   1   36.71    2.07
 -10   0  -1   -0.25    1.00
  10   0   1   -0.35    0.50
  11   0   1    1.30    0.58
 -12   0  -1   -0.52    1.22
  12   0   1   -1.00    0.59
 -13   0  -1   11.88    1.77
  13   0   1   13.78    1.27
 -14   0  -1    0.70    1.47
  14   0   1    0.29    0.72
 -15   0  -1    2.73    1.63
  15   0   1    0.30    0.80
  16   0   1    0.05    0.85
 -16   0  -1    1.46    1.69
 -17   0  -1    0.05    1.79
  17   0   1    0.89    0.94
  18  -1  -1    6.29    1.13
 -18  -1   1    3.71    2.16
 -18   1   1    5.00    2.03
 -17  -1   1   -0.95    1.80
  17  -1  -1    0.08    0.89
 -17   1   1   -1.97    1.72
  17   1  -1   -0.20    0.91
 -16  -1   1   -0.24    1.71
  16  -1  -1    0.56    0.82
 -16   1   1    1.10    1.71
  16   1  -1    0.30    0.85
 -15  -1   1    9.89    1.83
 -15   1   1    6.75    1.78
  14  -1  -1    2.39    0.75
 -14  -1   1   -0.67    1.48
 -14   1   1    3.25    1.50
  14   1  -1    3.00    0.78
  13  -1  -1    4.19    0.78
 -13  -1   1    6.27    1.53
 -13   1   1    7.16    1.52
  13   1  -1    5.39    0.82
  12  -1  -1   40.02    2.23
 -12  -1   1   34.15    2.78
 -12   1   1   34.85    2.78
  12   1  -1   37.62    2.23
  11  -1  -1   14.21    1.18
 -11  -1   1   16.15    1.70
 -11   1   1   16.48    1.66
  11   1  -1   14.30    1.21
  10  -1  -1   30.29    1.90
 -10  -1   1   40.95    2.45
 -10   1   1   40.64    2.45
  10   1  -1   27.93    1.90
   9  -1  -1   32.10    1.50
  -9  -1   1   34.10    2.25
   9  -1  -1   29.15    1.79
   9   1  -1   25.53    1.78
  -9   1   1   35.94    2.24
  -8  -1   1   11.55    1.24
   8  -1  -1   12.58    0.91
   8   1  -1   11.35    0.92
  -8   1   1   10.51    1.20
  -7  -1   1  137.60    6.88
   7  -1  -1  126.51    6.68
  -7   1   1  131.58    5.95
  -7   1   1  133.82    6.89
   7   1  -1  126.43    6.69
   6   1  -1    6.46    0.60
   4  -1  -1   79.55    4.15
   4   1  -1   79.10    4.15
   4   1  -1   91.88    3.70
  -4   1   1   74.66    3.70
  -3  -1   1  161.39    7.84
  -3  -1   1  152.36    7.92
  -3   1   1  162.12    7.83
  -3   1   1  146.46    7.03
  -3   1   1  159.92    7.94
   3   1  -1  149.60    7.02
  -2  -1   1   23.69    1.22
  -2  -1   1   25.12    1.29
  -2   1   1   23.41    1.21
  -2   1   1   22.46    1.08
   2   1  -1   21.18    1.07
  -2   1   1   24.88    1.30
  -1  -1   1   16.15    0.88
  -1  -1   1   14.12    0.84
  -1   1   1   17.65    0.90
  -1   1   1   17.36    0.84
  -1   1   1   16.60    0.76
   1   1  -1   16.28    0.76
   0  -1   1   24.29    1.18
   0  -1  -1   21.05    1.19
   0  -1  -1   22.92    1.19
   0  -1   1   24.14    1.20
   0   1   1   20.81    1.19
   0   1  -1   24.06    1.05
  -1  -1  -1  202.66    9.86
  -1  -1  -1  248.55   11.05
   1  -1   1  226.99   11.01
  -1   1  -1  220.15    9.89
  -1   1  -1  220.99   11.06
   1   1   1  211.60   11.00
   1   1   1  198.47    9.86
  -2  -1  -1   28.64    1.42
  -2  -1  -1   34.11    1.69
   2  -1   1   31.97    1.61
   2   1   1   30.74    1.42
   2   1   1   31.20    1.62
  -2   1  -1   32.58    1.71
  -2   1  -1   31.26    1.44
  -3  -1  -1  348.07   17.56
   3  -1   1  342.55   17.44
   3   1   1  346.59   17.42
  -3   1  -1  349.20   17.58
  -3   1  -1  346.17   15.66
  -4  -1  -1    6.14    0.60
   4  -1   1    4.52    0.43
  -4   1  -1    4.55    0.30
   4   1   1    4.83    0.45
  -4   1  -1    5.01    0.56
   5  -1   1   28.46    1.55
  -5  -1  -1   29.54    1.71
  -5   1  -1   28.09    1.77
  -5   1  -1   27.32    1.32
   5   1   1   29.33    1.57
   6  -1   1   87.15    4.64
  -6  -1  -1  108.44    4.84
  -6   1  -1   81.93    4.09
   6   1   1   87.69    4.64
   7  -1   1    1.22    0.37
   7   1   1    1.32    0.40
   8  -1   1    8.00    0.68
  -8  -1  -1    7.83    1.02
  -8   1  -1    9.54    1.11
   8   1   1    8.04    0.70
  -8   1  -1    7.51    0.46
   9  -1   1   22.30    1.48
  -9  -1  -1   24.31    1.85
  -9   1  -1   25.45    1.99
   9   1   1   23.44    1.49
 -10  -1  -1    8.16    1.20
  10  -1   1    2.84    0.60
  10   1   1    3.67    0.64
 -11  -1  -1   18.53    1.77
  11  -1   1   16.08    1.29
  11   1   1   16.51    1.31
 -11   1  -1   16.29    1.66
 -12  -1  -1    4.46    1.33
  12  -1   1    3.77    0.72
 -12   1  -1    5.36    1.39
  12   1   1    3.59    0.74
 -13  -1  -1    1.40    1.43
  13  -1   1    2.54    0.73
 -13   1  -1    2.85    1.44
  13   1   1    2.56    0.75
  14  -1   1    4.25    0.84
 -14  -1  -1    4.60    1.60
 -14   1  -1    3.11    1.54
  14   1   1    4.75    0.87
  15  -1   1    1.82    0.84
 -15  -1  -1    2.27    1.64
  15   1   1    3.40    0.89
 -15   1  -1    4.43    1.64
 -16  -1  -1    2.07    1.79
  16  -1   1    1.90    0.90
 -16   1  -1    1.32    1.70
  16   1   1    0.80    0.90
  17  -1   1   -1.02    0.88
 -17  -1  -1   -1.61    1.87
 -17   1  -1   -0.26    1.72
  17   1   1    0.67    0.94
  18  -2  -1    1.40    1.00
 -17  -2   1    6.42    2.16
  17  -2  -1    6.40    1.07
  17   2  -1    6.09    1.11
 -17   2   1    5.89    1.93
  16  -2  -1    1.57    0.84
 -16  -2   1    0.87    1.87
 -16   2   1    3.32    1.72
  16   2  -1    1.24    0.87
  15  -2  -1    3.12    0.83
 -15  -2   1    5.30    1.74
 -15   2   1    3.47    1.59
  15   2  -1    1.33    0.83
  14  -2  -1   11.13    1.07
 -14  -2   1    9.85    1.71
  14   2  -1   12.64    1.14
 -14   2   1    9.57    1.75
 -13  -2   1   30.95    2.80
  13  -2  -1   35.88    2.13
 -13   2   1   31.21    2.77
  13   2  -1   36.50    2.16
  12  -2  -1   16.01    1.25
 -12  -2   1   14.16    1.79
 -12   2   1   13.63    1.63
  12   2  -1   15.10    1.27
  11  -2  -1   57.50    3.19
 -11  -2   1   61.64    3.69
 -11   2   1   57.89    3.64
  11   2  -1   57.14    3.20
  10  -2  -1   19.32    1.35
 -10  -2   1   22.66    2.00
 -10   2   1   20.19    1.80
  10   2  -1   21.82    1.40
   9  -2  -1    3.23    0.54
  -9  -2   1    5.23    1.09
  -9   2   1    6.57    0.50
   9   2  -1    3.47    0.56
  -9   2   1    4.94    1.05
   8  -2  -1   11.61    0.90
  -8  -2   1   13.23    1.26
  -8   2   1   13.63    1.27
  -8   2   1   11.32    0.69
   8   2  -1   13.54    0.96
  -7  -2   1   23.80    1.78
   7  -2  -1   27.09    1.46
  -7   2   1   24.57    1.72
  -7   2   1   24.89    1.23
   7   2  -1   24.90    1.48
  -6  -2   1   81.52    4.26
   6  -2  -1   77.95    4.06
  -6   2   1   85.42    4.28
   6   2  -1   76.86    4.08
  -6   2   1   75.16    3.61
   5  -2  -1  206.86   10.66
  -5  -2   1  204.17   10.81
  -5   2   1  202.03    9.56
  -5   2   1  218.81   10.83
   5   2  -1  224.76    9.54
   5   2  -1  209.21   10.67
   4  -2  -1   14.12    0.74
   4   2  -1   10.41    0.59
   4   2  -1   12.79    0.75
  -4   2   1   12.30    0.64
  -3  -2   1   60.65    3.16
   3   2  -1   59.92    3.08
  -3   2   1   56.74    2.75
  -3   2   1   62.91    3.18
   3   2  -1   60.26    2.74
  -3   2   1   60.80    3.07
  -2  -2   1   48.23    2.49
  -2  -2   1   50.27    2.56
  -2   2   1   48.95    2.23
   2   2  -1   45.66    2.22
  -2   2   1   52.04    2.57
  -2   2   1   47.70    2.47
   1  -2  -1  116.74    5.78
  -1  -2   1  110.70    5.77
  -1  -2   1  117.17    5.70
   1   2  -1  106.33    5.13
  -1   2   1  112.46    5.13
  -1   2   1  111.20    5.69
   0  -2   1  376.57   18.51
   0  -2  -1  376.86   18.59
   0  -2   1  352.04   18.38
   0   2  -1  346.34   18.38
   0   2   1  338.52   18.43
   0   2   1  405.63   16.58
   1  -2   1   67.20    3.35
  -1  -2  -1   68.67    3.41
   1   2   1   63.81    3.01
  -1   2  -1   65.94    3.02
   1   2   1   65.11    3.36
  -1   2  -1   67.83    3.44
  -2  -2  -1    0.43    0.30
   2  -2   1    0.34    0.12
  -2   2  -1    0.23    0.13
   2   2   1   -0.07    0.14
   2   2   1    0.34    0.10
  -2   2  -1    0.65    0.31
  -3  -2  -1   32.60    1.78
   3  -2   1   32.04    1.67
   3   2   1   28.92    1.47
  -3   2  -1   32.94    1.50
   3   2   1   31.94    1.69
  -3   2  -1   34.12    1.85
   4  -2   1    2.23    0.27
  -4  -2  -1    2.29    0.49
  -4   2  -1    1.88    0.48
   4   2   1    1.83    0.28
  -4   2  -1    2.36    0.21
   5  -2   1   84.58    4.30
  -5  -2  -1   87.54    4.45
  -5   2  -1   85.60    4.46
  -5   2  -1   80.57    3.82
   5   2   1   81.95    4.31
   6  -2   1    8.24    0.66
  -6  -2  -1    8.36    0.89
   6   2   1    7.84    0.67
  -6   2  -1    6.68    0.84
  -6   2  -1    7.43    0.47
  -7  -2  -1   28.48    1.89
   7  -2   1   29.67    1.66
  -7   2  -1   30.06    1.40
  -7   2  -1   29.96    2.03
   7   2   1   28.34    1.68
   8  -2   1    4.42    0.54
  -8  -2  -1    5.48    0.96
   8   2   1    3.86    0.57
  -8   2  -1    4.80    0.99
  -8   2  -1    4.64    0.34
  -9  -2  -1   -0.28    0.95
   9  -2   1    0.66    0.45
  -9   2  -1    0.90    0.24
   9   2   1    0.92    0.49
  -9   2  -1    0.99    0.98
  10  -2   1   -0.24    0.48
  10   2   1    0.10    0.53
  11  -2   1   25.01    1.74
 -11  -2  -1   38.34    2.43
  11   2   1   24.52    1.76
 -11   2  -1   32.37    2.40
 -12  -2  -1    4.13    1.36
  12  -2   1    3.87    0.71
 -12   2  -1    3.39    1.32
  12   2   1    3.06    0.72
 -13  -2  -1   40.45    2.87
  13  -2   1   41.06    2.39
  13   2   1   38.38    2.40
 -13   2  -1   39.04    2.87
  14  -2   1    3.18    0.79
 -14  -2  -1    2.17    1.43
 -14   2  -1    2.30    1.51
  14   2   1    2.39    0.81
 -15  -2  -1    7.19    1.79
  15  -2   1    6.43    0.98
 -15   2  -1    6.23    1.71
  15   2   1    5.38    0.99
 -16  -2  -1    2.46    1.79
  16  -2   1    0.35    0.85
 -16   2  -1    0.03    1.65
  16   2   1    0.96    0.90
 -17  -2  -1    0.65    1.87
  17  -2   1    0.62    0.92
  17   2   1    2.78    1.01
 -17   2  -1    1.68    1.80
  18  -3  -1    7.16    1.16
  17  -3  -1   -1.34    0.86
 -17  -3   1    3.05    2.08
 -17   3   1    2.03    1.82
  17   3  -1    1.80    0.98
 -16  -3   1    4.17    1.89
  16  -3  -1   -0.05    0.80
  16   3  -1    1.16    0.89
 -16   3   1    1.74    1.65
  15  -3  -1    2.44    0.79
 -15  -3   1    1.54    1.68
 -15   3   1    0.60    1.54
  15   3  -1    0.17    0.82
  14  -3  -1    2.18    0.75
 -14  -3   1    2.89    1.63
  14   3  -1    3.54    0.83
 -14   3   1    1.23    1.44
  13  -3  -1    0.05    0.62
 -13  -3   1    1.94    1.48
  13   3  -1    0.19    0.66
 -13   3   1    2.04    1.37
 -12  -3   1   41.53    3.16
  12  -3  -1   43.88    2.51
 -12   3   1   47.37    3.09
  12   3  -1   42.96    2.55
 -11  -3   1   19.28    1.87
  11  -3  -1   15.93    1.26
  11   3  -1   16.23    1.31
 -11   3   1   19.18    1.78
  10  -3  -1   61.88    3.34
 -10  -3   1   64.65    3.78
  10   3  -1   59.54    3.37
 -10   3   1   64.78    3.70
   9  -3  -1    2.27    0.47
   9   3  -1    1.57    0.51
  -9   3   1    3.23    1.01
  -8  -3   1   19.39    1.53
   8  -3  -1   18.92    1.16
   8   3  -1   18.40    1.22
  -8   3   1   18.16    1.67
  -8   3   1   17.90    0.97
  -7  -3   1   26.22    1.87
   7  -3  -1   27.74    1.54
   7   3  -1   27.93    1.59
  -7   3   1   28.59    1.92
  -7   3   1   25.83    1.33
  -6  -3   1    2.79    0.65
   6  -3  -1    2.73    0.35
   6   3  -1    2.85    0.40
  -6   3   1    3.82    0.67
  -6   3   1    3.29    0.30
   6   3  -1    2.87    0.20
  -5  -3   1    3.88    0.64
   5  -3  -1    2.96    0.32
   5   3  -1    3.20    0.23
  -5   3   1    2.58    0.61
  -5   3   1    3.32    0.29
   5   3  -1    2.86    0.36
  -4  -3   1    8.69    0.78
   4  -3  -1    9.53    0.61
  -4   3   1    9.34    0.55
  -4   3   1    9.24    0.83
   4   3  -1    9.41    0.50
   4   3  -1    9.61    0.65
  -3  -3   1  395.58   19.57
   3   3  -1  372.67   17.43
  -3   3   1  401.47   19.41
   3   3  -1  383.20   19.39
  -3   3   1  393.97   19.58
  -3   3   1  369.25   17.47
  -2  -3   1   22.12    1.25
   2   3  -1   21.49    1.14
  -2   3   1   21.57    1.12
  -2   3   1   23.63    1.31
   2   3  -1   19.90    1.01
  -2   3   1   20.82    1.03
  -1  -3   1  127.12    6.49
   1  -3  -1  130.91    6.49
  -1  -3   1  127.98    6.38
   1   3  -1  124.42    5.75
  -1   3   1  129.64    5.76
  -1   3   1  121.12    6.37
   0  -3   1  122.32    6.27
   0  -3  -1  121.83    6.25
   0  -3   1  123.34    6.14
   0   3   1  110.11    6.16
   0   3  -1  113.88    6.14
   0   3   1  140.65    5.55
   1  -3   1   12.96    0.72
  -1  -3  -1   13.74    0.91
   1  -3   1   14.73    0.91
   1   3   1   13.16    0.67
  -1   3  -1   13.28    0.70
  -1   3  -1   14.26    0.68
   1   3   1   13.96    0.75
  -2  -3  -1    1.94    0.38
   2  -3   1    1.64    0.16
   2   3   1    1.14    0.18
  -2   3  -1    1.17    0.42
   2   3   1    1.56    0.16
  -2   3  -1    1.16    0.18
  -3  -3  -1    2.62    0.42
   3  -3   1    2.38    0.22
   3   3   1    2.09    0.18
  -3   3  -1    2.07    0.23
   3   3   1    2.26    0.25
  -3   3  -1    2.09    0.47
  -4  -3  -1   97.03    5.21
   4  -3   1   98.06    5.08
   4   3   1  103.36    4.54
  -4   3  -1   99.09    4.57
   4   3   1  100.17    5.11
  -4   3  -1  102.68    5.27
  -5  -3  -1   74.44    4.04
   5  -3   1   77.23    3.87
  -5   3  -1   74.18    4.08
   5   3   1   76.91    3.90
  -5   3  -1   74.26    3.46
   6  -3   1   46.53    2.37
  -6  -3  -1   43.47    2.58
   6   3   1   44.10    2.39
  -6   3  -1   44.42    2.09
  -6   3  -1   44.02    2.66
   7  -3   1   51.74    2.71
  -7  -3  -1   53.50    2.99
  -7   3  -1   50.79    2.38
  -7   3  -1   48.00    3.03
   7   3   1   50.62    2.74
   8  -3   1    8.94    0.78
  -8  -3  -1    7.65    1.10
  -8   3  -1    9.19    1.18
  -8   3  -1    8.35    0.58
   8   3   1    8.78    0.76
  -9  -3  -1    3.86    1.06
   9  -3   1    3.69    0.55
  -9   3  -1    4.03    0.38
  -9   3  -1    4.94    1.09
   9   3   1    3.74    0.61
  10  -3   1    0.23    0.48
  10   3   1   -0.22    0.53
  11  -3   1    0.60    0.56
 -11  -3  -1    2.70    1.25
  11   3   1    0.24    0.62
 -11   3  -1    2.93    1.20
  12  -3   1   61.81    3.35
 -12  -3  -1   59.37    3.79
  12   3   1   61.11    3.38
 -12   3  -1   59.66    3.84
  13  -3   1    1.50    0.68
 -13  -3  -1    0.18    1.43
  13   3   1    0.93    0.71
 -13   3  -1   -0.37    1.33
  14  -3   1   25.29    1.81
 -14  -3  -1   24.07    2.39
  14   3   1   27.15    1.87
 -14   3  -1   28.46    2.56
  15  -3   1    7.34    1.01
 -15  -3  -1   11.90    1.96
  15   3   1    7.35    1.06
 -15   3  -1    5.61    1.74
 -16  -3  -1    2.09    1.80
  16  -3   1    0.55    0.84
 -16   3  -1   -2.17    1.58
  16   3   1    0.77    0.91
 -17  -3  -1    2.21    1.89
  17  -3   1    0.42    0.93
  17   3   1    1.09    0.98
 -17   3  -1    1.08    1.74
  18  -4  -1    8.01    1.19
 -17  -4   1    3.86    2.02
  17  -4  -1    2.00    0.95
  17   4  -1    2.42    1.02
 -17   4   1    2.73    1.89
 -16  -4   1    0.94    1.85
  16  -4  -1   -0.86    0.78
  16   4  -1   -0.37    0.87
 -16   4   1    1.14    1.63
 -15  -4   1    2.26    1.77
  15  -4  -1    2.50    0.81
 -15   4   1    1.87    1.56
  15   4  -1    2.98    0.88
  14  -4  -1    0.67    0.71
 -14  -4   1    3.20    1.62
 -14   4   1    1.99    1.45
  14   4  -1    1.91    0.80
  13  -4  -1    0.17    0.62
 -13  -4   1    2.76    1.53
 -13   4   1    0.70    1.20
  13   4  -1    0.42    0.70
 -12  -4   1    7.31    1.58
  12  -4  -1    5.17    0.75
 -12   4   1    7.09    1.46
  12   4  -1    5.69    0.82
  11  -4  -1    2.73    0.59
 -11  -4   1    5.86    1.36
  11   4  -1    2.61    0.66
 -11   4   1    3.34    1.22
  10  -4  -1    1.90    0.54
 -10  -4   1    5.40    1.26
 -10   4   1    5.81    1.19
  10   4  -1    2.29    0.62
 -10   4   1    4.93    0.44
   9  -4  -1    2.06    0.46
  -9   4   1    2.30    0.38
   9   4  -1    1.87    0.53
  -9   4   1    3.07    1.01
  -8  -4   1   16.65    1.45
   8  -4  -1   14.33    1.04
  -8   4   1   14.64    1.36
   8   4  -1   15.82    1.11
  -8   4   1   15.76    0.89
   7  -4  -1   15.94    1.03
  -7  -4   1   16.67    1.47
  -7   4   1   17.39    1.52
   7   4  -1   17.23    1.11
  -7   4   1   15.78    0.90
   6   4  -1    5.16    0.36
   5  -4  -1    2.06    0.30
  -5  -4   1    5.90    0.71
  -5   4   1    3.26    0.30
   5   4  -1    2.37    0.36
  -5   4   1    3.72    0.66
   4  -4  -1  219.67   10.98
  -4  -4   1  220.82   11.16
  -4   4   1  223.40   11.18
  -4   4   1  211.10    9.89
   4   4  -1  220.19    9.87
   4   4  -1  213.59   11.01
  -3  -4   1   38.78    2.20
   3   4  -1   39.25    2.07
  -3   4   1   41.47    2.25
  -3   4   1   40.74    2.05
  -3   4   1   38.57    1.86
   3   4  -1   39.87    1.85
   2  -4  -1  300.82   14.92
  -2  -4   1  302.92   14.93
  -2   4   1  291.85   13.29
   2   4  -1  275.97   13.28
  -2   4   1  293.78   14.75
   2   4  -1  296.52   14.76
   1  -4  -1    4.22    0.48
  -1  -4   1    3.79    0.49
  -1   4   1    4.39    0.35
  -1   4   1    3.58    0.26
   1   4  -1    3.57    0.29
   1   4  -1    3.86    0.33
   0  -4   1    8.31    0.76
   0  -4  -1    7.68    0.75
   0   4   1    8.01    0.56
   0   4  -1   11.49    0.52
   0   4   1    9.43    0.51
  -1  -4  -1    9.01    0.75
   1  -4   1   10.70    0.85
   1   4   1    9.20    0.55
  -1   4  -1    9.28    0.51
   1   4   1    8.78    0.52
  -2  -4  -1   36.08    1.93
   2  -4   1   34.62    1.76
   2   4   1   32.93    1.79
  -2   4  -1   36.12    1.97
   2   4   1   33.30    1.61
  -2   4  -1   34.55    1.62
   3  -4   1    3.61    0.28
  -3  -4  -1    3.91    0.53
  -3   4  -1    3.41    0.56
   3   4   1    3.71    0.32
   3   4   1    3.60    0.27
  -3   4  -1    3.67    0.30
  -4  -4  -1   79.94    4.13
   4  -4   1   77.57    3.95
   4   4   1   73.10    3.53
   4   4   1   75.11    3.97
  -4   4  -1   82.24    3.57
   5  -4   1   15.82    0.97
  -5  -4  -1   16.74    1.22
   5   4   1   17.71    1.03
   6  -4   1  186.68    9.52
  -6  -4  -1  191.77    9.73
  -6   4  -1  183.25    9.75
  -6   4  -1  188.08    8.55
   6   4   1  190.52    9.56
   7  -4   1    1.45    0.36
  -7  -4  -1    3.52    0.83
  -7   4  -1    1.12    0.31
  -7   4  -1    2.28    0.84
   7   4   1    0.89    0.42
  -8  -4  -1   20.39    1.68
   8  -4   1   17.63    1.17
   8   4   1   18.97    1.25
  -8   4  -1   16.69    0.98
  -8   4  -1   20.86    1.76
  -9  -4  -1    4.38    1.05
   9  -4   1    1.33    0.47
  -9   4  -1    1.60    0.34
   9   4   1    2.01    0.57
  -9   4  -1    2.32    0.94
 -10  -4  -1    0.66    1.11
  10  -4   1    0.44    0.49
  10   4   1    1.25    0.58
 -10   4  -1    1.34    1.00
 -11  -4  -1   16.85    1.75
  11  -4   1   14.29    1.17
  11   4   1   14.66    1.27
 -11   4  -1   12.41    1.63
 -12  -4  -1    4.26    1.50
  12  -4   1    3.83    0.71
  12   4   1    3.82    0.77
 -12   4  -1    4.43    1.29
 -13  -4  -1    3.64    1.58
  13  -4   1    2.71    0.72
 -13   4  -1    4.22    1.45
  13   4   1    2.36    0.79
  14  -4   1    1.00    0.73
 -14  -4  -1    1.96    1.61
 -14   4  -1    1.51    1.44
  14   4   1    0.57    0.79
 -15  -4  -1    1.49    1.74
  15  -4   1    0.57    0.80
  15   4   1    2.24    0.91
 -15   4  -1    4.27    1.62
  16  -4   1   15.74    1.36
 -16  -4  -1   11.60    2.18
  16   4   1   14.75    1.42
 -16   4  -1   12.49    2.09
 -17  -4  -1   -0.39    1.89
  17  -4   1   -0.68    0.89
  17   4   1    0.92    1.00
 -17   4  -1    0.83    1.87
  18  -5  -1   -0.90    0.94
 -17  -5   1    0.41    1.99
  17  -5  -1    0.88    0.92
  17   5  -1    1.17    1.01
 -17   5   1   -0.05    1.67
 -16  -5   1    8.65    2.21
  16  -5  -1   11.63    1.20
  16   5  -1   12.44    1.32
 -16   5   1   12.37    2.02
 -15  -5   1    1.05    1.76
  15  -5  -1    2.61    0.80
 -15   5   1   -0.94    1.54
  15   5  -1    2.39    0.90
 -14  -5   1    2.79    1.74
  14  -5  -1    2.64    0.75
  14   5  -1    1.89    0.82
 -14   5   1    2.92    1.52
  13  -5  -1    6.35    0.82
 -13  -5   1    4.99    1.68
 -13   5   1    6.18    1.54
  13   5  -1    6.12    0.88
 -12  -5   1   29.73    2.59
  12  -5  -1   27.46    1.79
  12   5  -1   29.08    1.86
 -12   5   1   28.78    2.49
 -11  -5   1    2.33    1.33
  11  -5  -1    0.11    0.49
  11   5  -1    0.81    0.61
 -11   5   1    3.52    1.14
 -10  -5   1   11.68    1.44
  10  -5  -1    6.38    0.71
  10   5  -1    6.12    0.78
 -10   5   1    9.65    1.34
 -10   5   1    8.50    0.60
  -9  -5   1   26.66    1.90
   9  -5  -1   19.85    1.40
  -9   5   1   24.08    1.88
   9   5  -1   23.62    1.51
  -9   5   1   23.08    1.24
   8  -5  -1   30.48    1.87
  -8  -5   1   38.73    2.37
  -8   5   1   33.78    2.25
   8   5  -1   32.47    1.94
  -8   5   1   35.60    1.67
   7  -5  -1    0.26    0.31
  -7  -5   1    2.13    0.84
   7   5  -1    0.81    0.19
   7   5  -1    0.04    0.40
  -7   5   1    0.76    0.33
  -7   5   1    1.81    0.80
  -6  -5   1    5.02    0.88
   6  -5  -1    4.60    0.41
  -6   5   1    5.16    0.83
  -6   5   1    4.62    0.42
   6   5  -1    4.55    0.38
   6   5  -1    3.82    0.48
   5  -5  -1   21.31    1.27
   5   5  -1   25.65    1.14
   5   5  -1   23.11    1.33
  -5   5   1   25.31    1.56
  -5   5   1   21.08    1.16
   4  -5  -1   27.97    1.53
  -4   5   1   27.43    1.41
   4   5  -1   30.20    1.39
  -4   5   1   33.72    1.86
   4   5  -1   27.75    1.58
  -3  -5   1    5.62    0.66
   3   5  -1    4.87    0.40
   3   5  -1    4.94    0.42
  -3   5   1    5.44    0.40
  -3   5   1    5.92    0.68
   2  -5  -1    6.13    0.62
  -2  -5   1    5.37    0.65
  -2   5   1    6.47    0.46
   2   5  -1    5.89    0.44
   2   5  -1    6.06    0.45
  -2   5   1    6.03    0.38
   1  -5  -1    3.72    0.51
  -1  -5   1    3.55    0.59
  -1   5   1    2.73    0.28
   1   5  -1    2.01    0.25
   1   5  -1    2.74    0.21
   0  -5   1    0.70    0.51
   0  -5  -1    2.32    0.48
   0   5   1    1.36    0.22
   0   5  -1    1.58    0.24
   0   5   1    1.24    0.23
  -1  -5  -1    7.26    0.66
   1  -5   1    6.52    0.71
   1   5   1    5.44    0.44
  -1   5  -1    6.00    0.43
   1   5   1    6.36    0.44
  -2  -5  -1    8.25    0.70
   2  -5   1    7.82    0.72
   2  -5   1    6.27    0.43
   2   5   1    5.92    0.49
  -2   5  -1    7.45    0.47
   2   5   1    6.02    0.48
   3  -5   1    0.78    0.17
  -3  -5  -1    1.11    0.46
  -3   5  -1    0.74    0.24
   3   5   1    0.77    0.22
   3   5   1    0.88    0.23
  -3   5  -1    0.98    0.53
  -4  -5  -1    1.80    0.55
   4  -5   1    1.64    0.23
   4   5   1    1.75    0.24
   4   5   1    1.72    0.30
  -4   5  -1    1.63    0.63
  -4   5  -1    1.39    0.27
  -6  -5  -1   13.75    1.15
   6  -5   1   11.08    0.78
   6   5   1   10.94    0.85
  -6   5  -1   12.51    1.15
  -6   5  -1   11.96    0.72
   6   5   1   10.41    0.60
   7  -5   1    7.37    0.60
  -7  -5  -1    9.08    1.08
  -7   5  -1    7.96    1.09
  -7   5  -1    6.81    0.59
   7   5   1    7.31    0.67
  -8  -5  -1    5.94    1.02
   8  -5   1    4.10    0.49
  -8   5  -1    5.83    1.07
   8   5   1    3.58    0.57
  -8   5  -1    3.53    0.44
  -9  -5  -1    1.71    1.06
   9  -5   1    1.48    0.48
  -9   5  -1    1.14    0.37
  -9   5  -1    1.36    0.94
   9   5   1    1.29    0.56
  10  -5   1   25.72    1.59
 -10  -5  -1   26.58    2.20
 -10   5  -1   24.20    1.33
  10   5   1   25.87    1.69
 -10   5  -1   25.66    2.21
 -11  -5  -1    1.92    1.30
  11  -5   1    1.95    0.58
  11   5   1    2.48    0.70
 -11   5  -1    1.77    1.26
 -12  -5  -1    0.56    1.41
  12  -5   1    0.14    0.58
  12   5   1    0.24    0.68
 -12   5  -1    0.48    1.19
  13  -5   1    5.77    0.83
 -13  -5  -1    7.75    1.68
  13   5   1    5.57    0.90
 -13   5  -1    4.79    1.55
  14  -5   1    7.57    0.96
 -14  -5  -1    7.15    1.80
  14   5   1    7.37    1.04
 -14   5  -1    7.14    1.69
 -15  -5  -1    0.25    1.69
  15  -5   1   -0.15    0.77
 -15   5  -1   -0.07    1.53
  15   5   1    1.12    0.89
 -16  -5  -1    1.60    1.98
  16  -5   1   -0.64    0.82
 -16   5  -1    2.86    1.72
  16   5   1    0.87    0.94
  17  -5   1    2.95    1.02
 -17  -5  -1    3.57    2.03
 -17   5  -1    3.34    1.89
  17   5   1    3.76    1.10
 -17  -6   1    2.30    2.11
 -17   6   1    2.31    1.77
  17   6  -1    2.22    1.07
 -16  -6   1    9.69    2.18
  16  -6  -1    9.70    1.14
 -16   6   1    8.81    1.92
  16   6  -1    9.04    1.22
 -15  -6   1   14.76    2.33
  15  -6  -1   17.54    1.49
  15   6  -1   17.47    1.61
 -15   6   1   18.19    2.16
 -14  -6   1   -0.32    1.70
  14  -6  -1    0.54    0.69
  14   6  -1    0.29    0.78
 -14   6   1    1.26    1.46
 -13  -6   1    1.94    1.57
  13  -6  -1    0.68    0.64
 -13   6   1    1.06    1.37
  13   6  -1    0.08    0.72
  12  -6  -1   14.19    1.15
 -12  -6   1   12.05    1.84
 -12   6   1   13.60    1.73
  12   6  -1   11.55    1.12
  11  -6  -1    2.49    0.57
 -11  -6   1    3.31    1.42
  11   6  -1    2.24    0.68
 -11   6   1    4.42    1.30
  10  -6  -1    5.32    0.64
 -10  -6   1    6.47    1.39
 -10   6   1    5.35    1.25
 -10   6   1    6.97    0.59
  10   6  -1    6.45    0.77
  -9  -6   1   54.21    3.19
   9  -6  -1   51.06    2.80
   9   6  -1   51.50    2.88
  -9   6   1   52.07    2.51
  -9   6   1   50.52    3.24
  -8  -6   1   11.96    1.33
   8  -6  -1    9.86    0.83
  -8   6   1   11.48    0.81
  -8   6   1   12.91    1.33
   8   6  -1   10.75    0.99
   7  -6  -1   22.44    1.37
  -7  -6   1   26.59    1.88
   7   6  -1   23.66    1.17
  -7   6   1   24.88    1.29
  -7   6   1   27.72    1.89
   7   6  -1   22.13    1.46
   6  -6  -1   47.22    2.46
  -6  -6   1   46.70    2.80
   6   6  -1   46.50    2.52
   6   6  -1   48.02    2.19
  -6   6   1   44.26    2.24
  -6   6   1   49.52    2.83
   5  -6  -1   13.93    0.89
  -5  -6   1   20.13    1.32
   5   6  -1   13.96    0.98
  -5   6   1   15.36    0.87
  -5   6   1   16.75    1.37
   5   6  -1   15.54    0.82
   4  -6  -1    0.55    0.19
  -4   6   1    1.29    0.61
   4   6  -1    1.14    0.26
   4   6  -1    0.64    0.28
  -4   6   1    0.26    0.28
  -3  -6   1   34.39    1.98
   3  -6  -1   33.45    1.64
   3  -6  -1   32.74    1.91
   3   6  -1   30.39    1.69
   3   6  -1   30.77    1.53
  -3   6   1   30.49    1.54
   2  -6  -1   -0.25    0.42
  -2  -6   1    0.17    0.58
   2   6  -1    0.58    0.24
   2   6  -1    0.04    0.17
  -2   6   1    0.33    0.25
   1  -6  -1   52.88    2.84
  -1  -6   1   52.82    2.91
   1   6  -1   49.25    2.42
   1   6  -1   48.32    2.63
  -1   6   1   56.77    2.43
   0  -6  -1   26.17    1.69
   0  -6   1   26.05    1.69
   0   6   1   29.16    1.34
   0   6   1   24.20    1.46
   0   6  -1   29.01    1.32
  -1  -6  -1   15.17    1.08
   1  -6   1   15.59    1.18
  -1   6  -1   13.32    0.74
   1   6   1   12.78    0.78
   1   6   1   13.30    0.75
   2  -6   1    1.17    0.57
  -2  -6  -1    2.08    0.51
  -2   6  -1    1.42    0.28
   2   6   1    1.08    0.23
   2   6   1    1.58    0.28
   3  -6   1   97.62    4.75
  -3  -6  -1   95.28    4.97
   3  -6   1   96.76    4.99
   3   6   1   88.74    4.78
  -3   6  -1   92.80    4.32
   3   6   1   92.80    4.31
  -4  -6  -1    7.20    0.82
   4  -6   1    5.90    0.49
  -4   6  -1    6.53    0.53
   4   6   1    8.16    0.51
   4   6   1    6.39    0.59
  -4   6  -1    7.58    0.91
  -5  -6  -1    5.48    0.84
   5  -6   1    5.24    0.51
   5   6   1    7.06    0.45
  -5   6  -1    6.50    0.89
   5   6   1    5.11    0.50
  -6  -6  -1   66.02    3.63
   6  -6   1   65.40    3.38
   6   6   1   65.33    3.44
   6   6   1   63.22    3.01
  -6   6  -1   68.06    3.74
  -6   6  -1   65.48    3.07
  -7  -6  -1   11.07    1.11
   7  -6   1   10.21    0.74
   7   6   1   10.09    0.85
  -7   6  -1    9.74    0.70
   7   6   1    7.28    0.54
  -7   6  -1    9.96    1.18
  -8  -6  -1   24.62    1.95
   8  -6   1   27.04    1.58
  -8   6  -1   25.60    2.15
  -8   6  -1   27.13    1.41
   8   6   1   28.78    1.67
   9  -6   1   34.04    2.11
  -9  -6  -1   38.44    2.50
   9   6   1   36.26    2.20
  -9   6  -1   40.00    1.90
  -9   6  -1   42.49    2.70
  10  -6   1   13.87    1.10
 -10  -6  -1   11.58    1.51
 -10   6  -1   13.15    1.60
  10   6   1   12.44    1.18
 -10   6  -1   14.85    0.91
 -11  -6  -1   22.29    2.09
  11  -6   1   23.46    1.51
 -11   6  -1   19.77    2.03
  11   6   1   22.23    1.58
  12  -6   1    1.14    0.62
 -12  -6  -1    1.33    1.42
  12   6   1    0.36    0.69
 -12   6  -1    0.67    1.31
 -13  -6  -1    0.60    1.54
  13  -6   1    0.47    0.66
 -13   6  -1    0.90    1.44
  13   6   1    0.96    0.77
 -14  -6  -1   12.05    1.99
  14  -6   1   10.63    1.09
  14   6   1   12.17    1.22
 -14   6  -1    8.41    1.78
  15  -6   1    0.01    0.79
 -15  -6  -1    3.59    1.88
  15   6   1    0.76    0.90
 -15   6  -1    2.24    1.64
 -16  -6  -1    1.97    1.94
  16  -6   1    2.01    0.90
 -16   6  -1    0.88    1.74
  16   6   1    0.75    0.97
 -17  -6  -1    3.99    2.05
 -17   6  -1    2.95    1.82
  17   6   1    4.42    1.14
 -17  -7   1    2.40    2.16
 -17   7   1    5.82    1.90
  17   7  -1    4.35    1.15
 -16  -7   1   28.81    3.07
  16   7  -1   28.80    2.15
 -16   7   1   29.42    2.76
  15  -7  -1    0.99    0.79
 -15  -7   1    2.03    1.95
 -15   7   1    0.10    1.57
  15   7  -1    0.79    0.89
 -14  -7   1   25.56    2.54
  14  -7  -1   21.94    1.61
  14   7  -1   21.20    1.73
 -14   7   1   20.84    2.29
 -13  -7   1    8.31    1.82
  13  -7  -1   11.03    0.99
  13   7  -1    9.11    1.06
 -13   7   1    7.84    1.67
 -12  -7   1    5.76    1.63
  12  -7  -1    3.83    0.68
 -12   7   1    5.14    1.43
  12   7  -1    4.00    0.79
 -11  -7   1    4.77    1.37
  11  -7  -1    1.86    0.56
 -11   7   1    3.42    0.55
  11   7  -1    2.81    0.72
 -11   7   1    5.50    1.26
 -10  -7   1   11.93    1.51
 -10   7   1    8.81    0.68
 -10   7   1    8.89    1.37
  10   7  -1    5.13    0.79
   9  -7  -1    1.37    0.43
  -9  -7   1    2.34    1.07
  -9   7   1    1.18    0.45
   9   7  -1    1.84    0.56
  -9   7   1    1.13    1.05
   8  -7  -1   62.28    3.19
  -8  -7   1   61.58    3.64
   8   7  -1   61.23    3.27
  -8   7   1   59.20    2.89
  -8   7   1   57.48    3.62
   7  -7  -1    2.42    0.38
  -7  -7   1    2.73    0.99
  -7   7   1    2.97    0.46
  -7   7   1    3.80    0.87
   7   7  -1    2.69    0.32
   7   7  -1    2.28    0.50
   6  -7  -1   42.22    2.17
  -6  -7   1   42.49    2.60
  -6   7   1   44.99    2.61
   6   7  -1   39.20    2.24
   6   7  -1   38.76    1.95
  -6   7   1   41.45    2.02
   5  -7  -1   35.67    1.85
  -5  -7   1   33.07    2.26
   5   7  -1   36.93    1.71
  -5   7   1   34.14    1.74
   5   7  -1   35.18    1.93
  -5   7   1   34.93    2.27
   4  -7  -1   21.84    1.12
  -4  -7   1   20.62    1.58
   4  -7  -1   21.15    1.47
   4   7  -1   20.99    1.20
  -4   7   1   19.61    1.10
   4   7  -1   19.88    1.09
   3  -7  -1   58.90    2.93
  -3  -7   1   60.55    3.28
   3  -7  -1   58.74    3.20
   3   7  -1   54.82    2.71
   3   7  -1   56.13    2.99
  -3   7   1   59.25    2.73
   2  -7  -1   62.85    3.24
  -2  -7   1   59.12    3.26
   2   7  -1   55.54    2.99
   2   7  -1   56.25    2.74
  -2   7   1   60.64    2.75
   1  -7  -1   12.01    1.05
  -1  -7   1   10.69    1.00
  -1   7   1   11.02    0.65
   1   7  -1   10.73    0.68
   1   7  -1   10.08    0.61
   0  -7  -1    7.82    0.84
   0  -7   1    6.70    0.90
   0   7   1    7.14    0.56
   0   7   1    6.98    0.67
   0   7  -1    7.65    0.57
  -1  -7  -1   51.38    2.75
   1  -7   1   53.41    2.85
  -1   7  -1   52.13    2.34
   1   7   1   46.14    2.32
   1   7   1   45.65    2.53
   2  -7   1   29.50    1.78
  -2  -7  -1   26.45    1.72
  -2   7  -1   26.79    1.34
   2   7   1   25.44    1.42
   2   7   1   25.60    1.32
  -3  -7  -1  165.60    8.57
   3  -7   1  169.36    8.61
   3   7   1  166.53    7.54
   3   7   1  159.63    8.37
  -3   7  -1  166.32    7.55
   4  -7   1   34.57    1.74
  -4  -7  -1   35.14    2.10
   4  -7   1   31.50    2.07
   4   7   1   32.36    1.61
  -4   7  -1   32.88    1.65
   4   7   1   32.75    1.81
  -5  -7  -1   50.43    2.92
   5  -7   1   50.04    2.59
  -5   7  -1   49.81    3.01
   5   7   1   47.05    2.34
   5   7   1   50.03    2.65
  -5   7  -1   52.88    2.40
  -6  -7  -1    2.54    0.86
   6  -7   1    1.02    0.30
   6   7   1    1.74    0.42
  -6   7  -1    2.15    0.40
  -6   7  -1    2.09    0.78
   6   7   1    1.55    0.28
   7  -7   1   25.38    1.43
  -7  -7  -1   25.17    1.96
   7   7   1   25.65    1.54
   7   7   1   23.20    1.23
  -7   7  -1   26.37    2.06
  -7   7  -1   26.35    1.35
   8  -7   1   81.71    4.26
  -8  -7  -1   81.85    4.63
  -8   7  -1   75.75    4.68
  -8   7  -1   83.31    3.85
   8   7   1   85.12    4.34
   9  -7   1    3.53    0.53
  -9  -7  -1    4.27    1.11
  -9   7  -1    4.02    1.23
   9   7   1    4.66    0.68
  -9   7  -1    4.94    0.55
  10  -7   1   54.95    2.91
 -10  -7  -1   49.18    3.43
 -10   7  -1   49.26    3.46
  10   7   1   54.81    3.01
 -10   7  -1   54.73    2.60
  11  -7   1   50.50    2.80
 -11  -7  -1   52.14    3.41
  11   7   1   49.80    2.89
 -11   7  -1   49.08    3.38
 -12  -7  -1   -0.47    1.42
  12  -7   1    0.34    0.60
  12   7   1   -0.16    0.70
 -12   7  -1   -0.47    1.36
  13  -7   1   -0.09    0.66
 -13  -7  -1   -0.30    1.50
  13   7   1    1.17    0.80
 -13   7  -1   -0.38    1.40
 -14  -7  -1    3.88    1.78
  14  -7   1    2.81    0.80
 -14   7  -1    1.75    1.56
  14   7   1    4.55    0.96
 -15  -7  -1    7.64    2.02
 -15   7  -1    5.32    1.76
  15   7   1    6.06    1.08
 -16  -7  -1   20.10    2.56
  16   7   1   19.89    1.81
 -16   7  -1   18.55    2.36
 -16  -8   1   -0.44    2.02
 -16   8   1   -0.71    1.60
  16   8  -1    0.60    0.97
 -15  -8   1   14.29    2.37
  15   8  -1   14.80    1.40
 -15   8   1   12.80    2.03
 -14  -8   1   11.08    2.10
  14   8  -1   10.14    1.17
 -14   8   1   12.63    1.89
 -13  -8   1   14.41    2.10
  13  -8  -1   13.57    1.27
 -13   8   1   12.88    1.84
  13   8  -1   15.30    1.40
 -12  -8   1    2.56    1.57
  12  -8  -1    3.10    0.66
 -12   8   1    3.92    1.41
  12   8  -1    1.98    0.76
 -11  -8   1    2.39    1.31
  11  -8  -1    0.61    0.53
 -11   8   1    2.04    1.26
 -11   8   1    1.13    0.55
  11   8  -1    0.14    0.64
 -10  -8   1   17.31    1.85
  10  -8  -1   14.39    1.12
 -10   8   1   15.32    1.07
  10   8  -1   15.51    1.27
 -10   8   1   15.88    1.69
  -9  -8   1    4.38    1.29
   9  -8  -1    1.34    0.44
   9   8  -1    1.54    0.58
  -9   8   1    1.87    0.52
  -9   8   1    0.75    1.05
  -8  -8   1   44.66    3.06
   8  -8  -1   47.40    2.53
  -8   8   1   46.70    2.35
   8   8  -1   46.29    2.62
  -8   8   1   52.27    3.06
  -7  -8   1   34.38    2.35
   7  -8  -1   36.08    1.91
  -7   8   1   35.08    1.81
   7   8  -1   33.48    2.00
   7   8  -1   35.55    1.71
  -7   8   1   36.53    2.46
  -6  -8   1    4.50    1.05
   6  -8  -1    3.81    0.38
   6   8  -1    4.29    0.51
  -6   8   1    5.08    0.95
  -6   8   1    3.58    0.48
   6   8  -1    3.43    0.40
   5  -8  -1   87.52    4.32
   5  -8  -1   85.69    4.61
  -5  -8   1   87.93    4.71
  -5   8   1   81.22    3.95
   5   8  -1   82.33    4.39
   5   8  -1   86.02    3.94
  -4  -8   1   27.74    1.65
   4  -8  -1   21.40    1.51
   4  -8  -1   20.00    1.08
  -4   8   1   19.15    1.09
   4   8  -1   19.39    1.18
   4   8  -1   19.51    1.08
   3  -8  -1    2.14    0.61
  -3  -8   1    1.60    0.78
   3   8  -1    0.96    0.26
   3   8  -1    1.62    0.35
  -3   8   1    1.33    0.33
   2  -8  -1   13.72    1.16
  -2  -8   1   12.26    1.21
   2   8  -1   11.49    0.72
  -2   8   1   13.09    0.78
   2   8  -1   10.73    0.79
   1  -8  -1  101.30    5.02
  -1  -8   1   90.78    5.04
  -1   8   1   97.49    4.34
   1   8  -1   89.15    4.33
   1   8  -1   90.82    4.73
   0  -8  -1   50.98    2.76
   0  -8   1   48.59    2.82
   0   8   1   39.48    2.54
   0   8   1   49.93    2.30
   0   8  -1   52.91    2.31
   1  -8   1    7.41    0.93
  -1  -8  -1    8.74    0.88
   1   8   1    8.41    0.62
  -1   8  -1    8.82    0.64
   1   8   1    7.62    0.58
   2  -8   1  215.16   10.77
  -2  -8  -1  208.21   10.73
   2   8   1  209.68    9.47
  -2   8  -1  210.73    9.47
   2   8   1  196.44   10.48
  -3  -8  -1   66.89    3.66
   3  -8   1   68.26    3.68
   3   8   1   65.12    3.07
   3   8   1   63.29    3.39
  -3   8  -1   65.93    3.08
   4  -8   1  136.68    6.73
  -4  -8  -1  129.94    7.01
   4  -8   1  133.17    7.02
   4   8   1  135.38    6.11
   4   8   1  130.01    6.79
  -4   8  -1  134.06    6.13
   5  -8   1   22.84    1.17
   5  -8   1   21.45    1.63
  -5  -8  -1   21.71    1.69
   5   8   1   18.94    1.09
   5   8   1   21.41    1.27
  -5   8  -1   19.73    1.15
   6  -8   1    6.69    0.59
  -6  -8  -1    7.16    1.04
   6   8   1    6.27    0.48
  -6   8  -1    6.54    1.05
   6   8   1    6.02    0.61
  -6   8  -1    7.04    0.58
   7  -8   1   58.16    2.92
  -7  -8  -1   57.50    3.28
   7   8   1   55.87    3.00
   7   8   1   51.33    2.59
  -7   8  -1   56.80    3.36
  -7   8  -1   55.82    2.68
   8  -8   1    0.72    0.40
  -8  -8  -1    1.14    1.06
  -8   8  -1    0.37    1.04
  -8   8  -1    0.60    0.44
   8   8   1    0.43    0.52
  -9  -8  -1   60.60    3.84
   9  -8   1   64.63    3.35
   9   8   1   62.32    3.44
  -9   8  -1   65.73    3.05
  -9   8  -1   58.74    3.86
 -10  -8  -1   76.86    4.74
  10  -8   1   82.95    4.27
 -10   8  -1   82.17    3.85
  10   8   1   81.56    4.36
 -10   8  -1   80.16    4.78
  11  -8   1    0.98    0.56
 -11  -8  -1    1.02    1.37
  11   8   1    2.24    0.73
 -11   8  -1    1.32    1.32
  12  -8   1   35.66    2.09
 -12  -8  -1   32.94    2.65
  12   8   1   35.24    2.19
 -12   8  -1   30.82    2.78
 -13  -8  -1    7.42    1.78
  13   8   1    6.33    0.99
 -13   8  -1    4.85    1.61
 -14  -8  -1    5.65    1.89
 -14   8  -1    7.32    1.80
  14   8   1    7.48    1.08
 -15  -8  -1    6.58    2.07
  15   8   1    7.37    1.15
 -15   8  -1    7.37    1.84
 -16  -8  -1    4.73    2.12
 -16   8  -1    6.49    1.87
  16   8   1    5.42    1.15
 -16  -9   1    2.99    2.21
  16   9  -1    4.83    1.12
 -16   9   1    9.78    1.98
 -15  -9   1   -0.89    1.96
  15   9  -1   -0.02    0.91
 -15   9   1   -0.64    1.63
 -14  -9   1    1.96    1.90
  14   9  -1    3.07    0.92
 -14   9   1    4.09    1.60
 -13  -9   1    4.36    1.82
 -13   9   1    5.91    1.61
  13   9  -1    6.41    0.95
 -12  -9   1    4.92    1.75
 -12   9   1    6.73    1.52
  12   9  -1    5.21    0.88
 -11  -9   1   -0.64    1.42
 -11   9   1   -1.35    0.54
 -11   9   1    1.38    1.16
  11   9  -1   -0.38    0.66
  10  -9  -1    7.29    0.71
 -10  -9   1    9.38    1.51
 -10   9   1    9.46    0.77
 -10   9   1    6.24    1.39
  10   9  -1    6.57    0.85
   9  -9  -1   13.93    1.04
  -9  -9   1   15.54    1.69
  -9   9   1   13.54    1.62
  -9   9   1   14.48    1.03
   9   9  -1   15.83    1.18
   8  -9  -1   22.40    1.29
  -8  -9   1   17.66    1.90
  -8   9   1   20.95    1.26
   8   9  -1   20.94    1.42
  -8   9   1   22.94    2.03
   7  -9  -1   28.75    1.57
  -7  -9   1   25.01    2.27
   7  -9  -1   27.35    2.01
   7   9  -1   27.83    1.43
   7   9  -1   29.57    1.70
  -7   9   1   29.26    1.56
  -6  -9   1    0.52    0.90
   6  -9  -1    0.20    0.26
   6  -9  -1   -0.40    0.72
   6   9  -1   -0.14    0.36
   6   9  -1   -0.57    0.38
  -6   9   1   -0.01    0.42
   5  -9  -1    6.41    0.98
  -5  -9   1   14.88    1.32
   5   9  -1    8.04    0.74
  -4  -9   1    5.73    1.03
   4  -9  -1    4.98    0.79
   4   9  -1    5.73    0.49
  -4   9   1    6.39    0.57
   4   9  -1    5.69    0.51
   3  -9  -1    1.58    0.68
  -3  -9   1    1.88    0.91
   3   9  -1    1.16    0.28
  -3   9   1    1.16    0.40
   3   9  -1    0.18    0.35
  -2  -9   1   -0.40    0.75
   2  -9  -1    0.35    0.65
  -2   9   1   -0.23    0.35
   2   9  -1   -0.22    0.33
   2   9  -1   -0.12    0.21
  -1  -9   1    6.41    1.00
   1  -9  -1    6.45    0.88
  -1   9   1    6.18    0.53
   1   9  -1    4.69    0.47
   1   9  -1    5.78    0.43
   0  -9   1   24.84    1.90
   0  -9  -1   23.38    1.75
   0   9   1   23.62    1.29
   0   9  -1   24.64    1.26
   1  -9   1  142.99    7.11
  -1  -9  -1  138.84    7.04
  -1   9  -1  140.68    6.14
   1   9   1  127.98    6.13
   1   9   1  120.04    6.75
   2  -9   1    0.88    0.68
  -2  -9  -1    0.83    0.67
   2   9   1    1.14    0.38
  -2   9  -1    0.72    0.35
   2   9   1    0.66    0.27
   3  -9   1  100.88    5.18
  -3  -9  -1   94.81    5.15
  -3   9  -1   95.81    4.42
   3   9   1   93.84    4.41
   3   9   1   91.44    4.86
  -4  -9  -1    4.96    0.96
   4  -9   1    4.60    0.89
   4   9   1    5.26    0.50
  -4   9  -1    6.35    0.55
   4   9   1    5.56    0.51
   5  -9   1   -0.51    0.23
   5  -9   1   -1.32    0.74
  -5  -9  -1    0.80    0.85
   5   9   1   -0.26    0.34
  -5   9  -1    0.27    0.39
   5   9   1    0.60    0.37
  -6  -9  -1    0.71    0.94
   6  -9   1    0.59    0.74
   6  -9   1   -0.59    0.29
   6   9   1    0.47    0.35
   6   9   1    0.12    0.42
  -6   9  -1    0.74    0.42
   7  -9   1    6.62    0.56
  -7  -9  -1    7.25    1.21
  -7   9  -1    7.44    1.17
   7   9   1    6.60    0.69
   7   9   1    7.07    0.53
  -7   9  -1    6.41    0.63
  -8  -9  -1    7.21    1.32
   8  -9   1    5.50    0.57
  -8   9  -1    6.70    0.65
  -8   9  -1    5.82    1.27
   8   9   1    6.40    0.72
  -9  -9  -1   13.49    1.52
   9  -9   1   10.26    0.95
  -9   9  -1   13.58    1.01
   9   9   1   11.66    1.11
  -9   9  -1   13.79    1.63
 -10  -9  -1    4.84    1.40
  10   9   1    2.98    0.73
 -10   9  -1    3.24    1.32
 -10   9  -1    2.98    0.60
 -11  -9  -1   35.96    2.82
 -11   9  -1   31.69    2.79
  11   9   1   36.69    2.26
 -11   9  -1   36.87    1.90
 -12  -9  -1    5.52    1.67
  12   9   1    4.82    0.90
 -12   9  -1    5.63    1.55
 -13  -9  -1    0.53    1.65
  13   9   1    0.71    0.83
 -13   9  -1    1.62    1.52
 -14  -9  -1    3.15    1.80
  14   9   1    2.80    0.94
 -14   9  -1    3.54    1.66
 -15  -9  -1    1.64    1.94
  15   9   1    2.05    0.99
 -15   9  -1    1.52    1.68
 -16  -9  -1    3.80    2.07
  16   9   1    0.52    1.02
 -16   9  -1    3.21    1.77
 -16 -10   1    2.34    2.19
 -16  10   1    3.55    1.81
  16  10  -1   -1.47    0.95
 -15 -10   1   -0.16    1.98
 -15  10   1    2.79    1.75
  15  10  -1    2.10    0.97
 -14 -10   1    2.27    1.95
  14  10  -1    2.02    0.91
 -14  10   1    3.55    1.64
 -13 -10   1    8.20    2.04
 -13  10   1    8.31    1.78
  13  10  -1   11.03    1.14
 -12 -10   1    2.88    1.69
  12  10  -1    0.69    0.75
 -12  10   1    1.61    1.43
 -11 -10   1    2.08    1.54
 -11  10   1    1.94    1.36
 -11  10   1    1.50    0.63
  11  10  -1    0.71    0.70
 -10 -10   1    6.88    1.59
 -10  10   1    6.37    1.42
  10  10  -1    5.62    0.83
 -10  10   1    8.11    0.77
  -9 -10   1   10.06    1.53
   9 -10  -1    6.63    1.15
   9  10  -1    7.15    0.81
  -9  10   1    8.83    0.79
  -9  10   1    7.12    1.36
  -8 -10   1    0.39    1.27
   8 -10  -1    0.73    0.86
   8  10  -1    0.63    0.52
  -8  10   1    0.57    0.52
  -7 -10   1    3.08    1.12
   7 -10  -1    0.41    0.85
   7  10  -1    0.07    0.47
   7  10  -1    1.08    0.40
  -7  10   1    0.96    0.50
   6 -10  -1   12.81    1.32
  -6 -10   1   12.93    1.56
   6  10  -1   13.72    1.02
   6  10  -1   14.97    0.93
  -6  10   1   14.50    0.98
  -5 -10   1   34.92    2.51
   4 -10  -1    1.09    0.73
  -4  10   1   -1.35    0.41
   4  10  -1    0.64    0.32
   3 -10  -1    0.08    0.69
  -3 -10   1    0.55    0.98
   3  10  -1   -0.44    0.26
  -3  10   1   -0.36    0.40
   3  10  -1   -0.22    0.37
  -2 -10   1    8.58    1.21
   2 -10  -1    7.26    0.96
   2  10  -1    5.93    0.53
  -2  10   1    7.02    0.60
   2  10  -1    5.74    0.57
   1 -10  -1   -0.35    0.75
  -1 -10   1    0.08    0.82
   1  10  -1    0.13    0.38
  -1  10   1    0.41    0.40
   0 -10  -1    1.43    0.82
   0 -10   1    2.40    0.97
   0  10  -1    2.70    0.43
   0  10   1    1.76    0.44
   1 -10   1    6.57    1.02
  -1 -10  -1    6.78    1.02
   1  10   1    6.57    0.58
   1  10   1    5.65    0.52
  -1  10  -1    6.89    0.56
  -2 -10  -1    1.21    0.76
   2 -10   1    0.29    0.80
   2  10   1    0.30    0.28
   2  10   1   -0.03    0.39
  -2  10  -1    0.31    0.40
   3 -10   1    0.61    0.80
  -3 -10  -1   -0.41    0.82
  -3  10  -1    0.56    0.37
   3  10   1   -0.75    0.38
   3  10   1   -0.09    0.30
  -4 -10  -1    7.12    1.04
   4 -10   1    7.57    1.06
  -4  10  -1    7.15    0.62
   4  10   1    6.64    0.59
   4  10   1    7.64    0.60
   5 -10   1    1.73    0.84
  -5 -10  -1    1.81    0.96
   5  10   1    1.01    0.42
   5  10   1    0.56    0.39
  -6 -10  -1   -0.03    0.88
   6 -10   1    0.35    0.85
  -6  10  -1    0.54    0.46
   6  10   1   -0.40    0.42
   6  10   1    0.07    0.39
  -7 -10  -1    4.36    1.21
   7 -10   1    3.59    1.03
   7  10   1    4.22    0.48
  -7  10  -1    4.66    0.59
   7  10   1    5.67    0.64
  -8 -10  -1    2.85    1.23
   8 -10   1    1.54    1.06
   8  10   1    2.56    0.61
  -8  10  -1    2.52    0.56
  -9 -10  -1   -0.39    1.24
   9  10   1    0.46    0.61
  -9  10  -1    2.59    1.25
  -9  10  -1    1.96    0.58
 -10 -10  -1    5.23    1.38
  10  10   1    4.33    0.80
 -10  10  -1    3.36    1.28
 -10  10  -1    4.79    0.70
 -11 -10  -1    5.35    1.56
 -11  10  -1    5.21    0.75
 -11  10  -1    4.84    1.41
  11  10   1    4.96    0.87
 -12 -10  -1    1.44    1.61
  12  10   1    3.81    0.88
 -12  10  -1    2.49    1.53
 -13 -10  -1    0.97    1.68
  13  10   1   -0.86    0.81
 -13  10  -1    1.24    1.59
 -14 -10  -1    3.75    1.87
  14  10   1    2.44    0.97
 -14  10  -1    4.09    1.73
 -15 -10  -1    5.65    2.04
  15  10   1    3.95    1.07
 -15  10  -1    5.77    1.88
  16  10   1   -0.05    1.02
 -15 -11   1    0.50    2.10
  15  11  -1    0.43    0.94
 -15  11   1    2.85    1.77
 -14 -11   1    9.55    2.32
 -14  11   1   12.79    1.94
  14  11  -1    9.71    1.18
 -13 -11   1    1.82    1.88
 -13  11   1    1.79    1.54
  13  11  -1    1.46    0.85
 -12 -11   1    1.88    1.69
  12 -11  -1   -1.98    1.21
  12  11  -1   -0.10    0.76
  11 -11  -1   10.50    1.47
 -11 -11   1   11.55    1.96
  11  11  -1   10.14    1.06
 -11  11   1   11.56    0.96
 -10 -11   1    6.92    1.68
  10 -11  -1    3.05    1.24
 -10  11   1    5.79    0.73
  10  11  -1    4.58    0.80
  -9 -11   1    4.96    1.55
   9 -11  -1    0.97    1.08
   9  11  -1    2.28    0.65
  -9  11   1    1.80    0.63
   8 -11  -1   62.34    3.75
  -8 -11   1   66.74    4.03
   8  11  -1   61.15    3.42
  -8  11   1   64.64    3.11
  -7 -11   1   33.39    2.44
   7 -11  -1   30.24    2.11
   7  11  -1   29.58    1.82
   7  11  -1   30.49    1.60
  -7  11   1   31.79    1.73
  -6 -11   1    8.84    1.45
   6 -11  -1    7.44    1.11
   6  11  -1    8.41    0.68
   6  11  -1    7.90    0.71
  -6  11   1    9.48    0.76
   5 -11  -1   -0.23    0.79
  -5 -11   1    1.94    1.16
   5  11  -1    0.83    0.45
  -5  11   1   -0.17    0.48
   5  11  -1    0.11    0.38
   4 -11  -1   11.51    1.22
  -4 -11   1   10.91    1.46
  -4  11   1   10.46    0.80
   4  11  -1   11.61    0.86
   4  11  -1    9.96    0.82
  -3 -11   1  101.56    5.55
   3 -11  -1  107.43    5.47
   3  11  -1   94.35    5.10
  -3  11   1  100.62    4.68
   3  11  -1   99.22    4.67
   2 -11  -1   14.58    1.29
  -2 -11   1   13.23    1.41
   2  11  -1   10.59    0.75
  -2  11   1   11.66    0.88
   2  11  -1   10.59    0.86
   1 -11  -1   21.94    1.70
  -1 -11   1   16.24    1.59
   1  11  -1   16.32    1.09
  -1  11   1   18.04    1.10
   0 -11   1   15.88    1.51
   0 -11  -1   12.61    1.30
   0  11  -1   14.33    0.92
   0  11   1   14.66    0.97
   1 -11   1   71.16    3.96
  -1 -11  -1   69.32    3.85
  -1  11  -1   73.22    3.23
   1  11   1   61.62    3.20
   1  11   1   63.15    3.53
  -2 -11  -1    2.43    0.87
   2 -11   1    1.60    0.92
   2  11   1    1.57    0.48
   2  11   1    1.64    0.36
  -2  11  -1    1.83    0.44
   3 -11   1   19.75    1.67
  -3 -11  -1   23.39    1.75
   3  11   1   19.83    1.24
   3  11   1   20.32    1.20
  -3  11  -1   21.79    1.20
   4 -11   1    0.98    0.86
  -4 -11  -1    0.38    1.01
   4  11   1    1.12    0.43
  -4  11  -1    0.42    0.47
   4  11   1    0.04    0.36
  -5 -11  -1   11.48    1.33
   5 -11   1   11.80    1.28
  -5  11  -1   11.64    0.85
   5  11   1   11.29    0.93
   5  11   1   11.27    0.87
   6 -11   1    0.53    0.81
  -6 -11  -1   -0.50    1.02
   6  11   1   -0.86    0.40
   6  11   1    0.16    0.46
  -6  11  -1   -0.53    0.48
  -7 -11  -1   32.26    2.28
   7 -11   1   25.69    2.09
   7  11   1   26.83    1.68
   7  11   1   27.65    1.45
  -7  11  -1   25.61    1.53
  -8 -11  -1   30.48    2.44
   8 -11   1   27.40    2.28
  -8  11  -1   30.95    1.67
   8  11   1   30.87    1.87
  -9 -11  -1    0.41    1.28
   9 -11   1   -1.01    1.07
   9  11   1   -0.51    0.60
  -9  11  -1    1.18    0.62
  10 -11   1   11.94    1.61
 -10 -11  -1   13.53    1.80
 -10  11  -1   10.85    0.95
  10  11   1   11.86    1.09
 -11 -11  -1   18.74    2.07
  11 -11   1   18.27    1.95
 -11  11  -1   20.24    1.36
  11  11   1   19.16    1.56
 -12 -11  -1    0.91    1.49
  12  11   1   -0.19    0.81
 -12  11  -1    0.84    1.49
 -13 -11  -1    1.07    1.78
 -13  11  -1    3.09    1.59
  13  11   1   -0.04    0.85
 -14 -11  -1    1.27    1.86
 -14  11  -1    1.96    1.70
  14  11   1    2.38    0.97
 -15 -11  -1    5.75    2.07
  15  11   1    4.31    1.12
 -15  11  -1    6.82    1.95
 -15 -12   1   10.88    2.45
  15 -12  -1    8.50    1.72
  15  12  -1    6.80    1.16
 -14 -12   1    1.76    2.06
  14 -12  -1    1.14    1.43
  14  12  -1   -0.21    0.90
  13 -12  -1    2.94    1.41
 -13 -12   1   -0.44    1.91
  13  12  -1   -0.29    0.82
  12 -12  -1    1.31    1.32
 -12 -12   1    0.95    1.78
  12  12  -1    0.28    0.80
  11 -12  -1    3.43    1.34
 -11 -12   1    3.18    1.81
 -11  12   1    4.80    0.80
  11  12  -1    4.58    0.86
 -10 -12   1    4.69    1.69
  10 -12  -1    2.39    1.24
 -10  12   1    1.22    0.71
  10  12  -1    1.32    0.70
   9 -12  -1  106.58    6.00
  -9 -12   1  106.78    6.26
  -9  12   1  112.27    5.14
   9  12  -1  107.79    5.70
   8 -12  -1    7.72    1.30
  -8 -12   1   11.42    1.78
  -8  12   1   11.01    0.95
   8  12  -1   10.34    0.91
   7 -12  -1    4.35    1.07
  -7 -12   1    4.25    1.50
  -7  12   1    5.55    0.72
   7  12  -1    5.45    0.62
   7  12  -1    4.23    0.64
  -6 -12   1   16.52    1.89
   6 -12  -1   15.89    1.52
  -6  12   1   15.45    1.13
   6  12  -1   16.62    1.16
   6  12  -1   16.30    1.05
   5 -12  -1   42.63    2.89
  -5 -12   1   51.84    3.25
   5  12  -1   49.34    2.34
  -5  12   1   47.42    2.35
   5  12  -1   45.59    2.54
  -4 -12   1    1.57    1.16
   4 -12  -1    1.17    0.87
   4  12  -1    0.94    0.37
  -4  12   1    0.65    0.52
   4  12  -1    1.28    0.52
   3 -12  -1    7.71    1.13
  -3 -12   1   10.41    1.47
  -3  12   1    6.57    0.70
   3  12  -1    7.92    0.70
   3  12  -1    7.20    0.57
  -2 -12   1   27.27    2.29
   2 -12  -1   23.50    1.98
  -2  12   1   29.19    1.48
   2  12  -1   23.52    1.44
   1 -12  -1  302.86   14.77
  -1 -12   1  268.24   14.79
   1  12  -1  267.24   13.00
  -1  12   1  302.12   13.02
   0 -12   1  145.45    7.47
   0 -12  -1  135.40    7.32
   0  12  -1  135.19    6.36
   0  12   1  135.01    6.36
  -1 -12  -1   -0.16    0.87
   1 -12   1   -0.17    1.07
  -1  12  -1   -0.04    0.47
   1  12   1   -0.43    0.49
  -2 -12  -1   25.75    1.97
   2 -12   1   26.09    1.94
  -2  12  -1   23.43    1.40
   2  12   1   23.88    1.39
  -3 -12  -1  152.28    8.18
   3 -12   1  154.58    8.15
  -3  12  -1  150.39    7.07
   3  12   1  149.94    7.79
   3  12   1  159.28    7.09
  -4 -12  -1    1.90    1.14
   4 -12   1   -0.09    0.79
   4  12   1    0.23    0.40
  -4  12  -1    1.77    0.54
   4  12   1    0.28    0.50
  -5 -12  -1    2.11    1.16
   5 -12   1    1.62    0.93
   5  12   1    2.27    0.49
  -5  12  -1    3.13    0.59
   5  12   1    2.41    0.54
   6 -12   1    4.61    1.09
  -6 -12  -1    8.40    1.34
   6  12   1    4.29    0.63
   6  12   1    5.32    0.60
  -6  12  -1    8.65    0.72
   7 -12   1   32.92    2.38
  -7 -12  -1   33.86    2.61
   7  12   1   32.48    1.95
   7  12   1   30.84    1.70
  -7  12  -1   35.61    1.81
  -8 -12  -1   48.60    3.29
   8 -12   1   51.34    3.29
  -8  12  -1   51.92    2.60
   8  12   1   52.78    2.89
  -9 -12  -1    9.74    1.70
   9 -12   1    8.32    1.44
  -9  12  -1   11.33    0.94
   9  12   1    8.95    0.95
 -10 -12  -1    0.91    1.49
  10 -12   1   -0.01    1.23
  10  12   1    0.50    0.70
 -10  12  -1   -0.11    0.69
  11 -12   1   11.11    1.72
 -11 -12  -1   15.27    2.03
 -11  12  -1   14.54    1.10
  11  12   1   13.16    1.22
  12 -12   1    0.18    1.36
 -12 -12  -1    1.64    1.64
  12  12   1    1.17    0.82
 -13 -12  -1    2.76    1.85
  13 -12   1    3.96    1.53
  13  12   1    3.86    0.97
 -14 -12  -1    3.72    2.00
  14 -12   1    6.32    1.61
  14  12   1    3.60    1.04
  15  12   1    7.97    1.23
  15  13  -1   -1.46    0.92
  14 -13  -1    0.91    1.54
 -14 -13   1   -1.37    2.21
  14  13  -1   -0.06    0.91
 -13 -13   1    4.11    2.15
  13 -13  -1    4.45    1.57
  13  13  -1    5.22    0.99
 -12 -13   1   10.93    2.21
  12 -13  -1    9.85    1.74
  12  13  -1    8.69    1.08
 -11 -13   1    2.78    1.87
  11 -13  -1    1.11    1.33
 -11  13   1    2.67    0.80
  11  13  -1    2.86    0.81
 -10 -13   1   23.46    2.47
  10 -13  -1   23.32    2.13
 -10  13   1   23.92    1.57
  10  13  -1   20.42    1.62
   9 -13  -1   -0.42    1.09
  -9 -13   1    1.15    1.47
  -9  13   1    0.73    0.72
   9  13  -1   -0.62    0.62
   8 -13  -1   35.12    2.53
  -8 -13   1   34.37    2.99
   8  13  -1   34.46    2.13
  -8  13   1   38.03    1.99
  -7 -13   1    1.69    1.48
   7 -13  -1    1.24    1.01
  -7  13   1    0.50    0.63
   7  13  -1   -0.30    0.51
   7  13  -1    1.19    0.52
  -6 -13   1   31.78    2.81
   6 -13  -1   34.28    2.39
  -6  13   1   34.30    1.89
   6  13  -1   35.60    1.99
   6  13  -1   34.35    1.82
  -5 -13   1   51.04    3.33
   5 -13  -1   42.82    2.85
  -5  13   1   47.80    2.39
   5  13  -1   48.16    2.36
   5  13  -1   45.58    2.54
  -4 -13   1   91.39    5.20
   4 -13  -1   88.42    5.03
  -4  13   1   94.28    4.30
   4  13  -1   86.84    4.25
   3 -13  -1   63.51    3.61
  -3 -13   1   57.79    3.83
   3  13  -1   56.15    2.93
  -3  13   1   63.36    2.96
   2 -13  -1  110.42    5.98
  -2 -13   1  113.77    6.19
  -2  13   1  116.05    5.14
   2  13  -1   99.14    5.12
   1 -13  -1   66.74    4.10
  -1 -13   1   73.28    4.31
  -1  13   1   73.46    3.40
   1  13  -1   67.13    3.38
   0 -13  -1   79.74    4.71
   0 -13   1   93.50    4.90
   0  13   1   77.05    3.95
   0  13  -1   85.60    3.97
   1 -13   1    3.07    1.12
  -1 -13  -1    2.65    1.02
   1  13   1    1.01    0.56
  -1  13  -1    3.22    0.59
   2 -13   1   76.42    4.41
  -2 -13  -1   80.22    4.43
   2  13   1   69.35    3.66
  -2  13  -1   81.91    3.68
   3 -13   1    2.91    1.10
  -3 -13  -1    3.64    1.12
   3  13   1    2.47    0.59
  -3  13  -1    2.77    0.56
   4 -13   1   31.84    2.45
  -4 -13  -1   34.87    2.54
  -4  13  -1   35.51    1.89
   4  13   1   36.92    1.85
  -5 -13  -1  101.34    5.56
   5 -13   1   98.08    5.45
   5  13   1   95.02    5.08
  -5  13  -1   99.71    4.64
   5  13   1   96.55    4.60
  -6 -13  -1   17.23    1.90
   6 -13   1   20.22    1.87
   6  13   1   20.66    1.38
   6  13   1   22.02    1.29
  -6  13  -1   20.92    1.27
  -7 -13  -1   69.02    4.35
   7 -13   1   70.57    4.19
  -7  13  -1   72.33    3.46
   7  13   1   70.52    3.80
  -8 -13  -1    1.78    1.31
   8 -13   1    3.15    1.20
  -8  13  -1    3.27    0.74
   8  13   1    1.65    0.64
   9 -13   1    1.29    1.20
  -9 -13  -1    0.66    1.36
  -9  13  -1   -0.11    0.70
   9  13   1    0.33    0.66
 -10 -13  -1    5.31    1.72
  10 -13   1    2.62    1.37
  10  13   1    3.11    0.81
 -10  13  -1    4.65    0.79
 -11 -13  -1    6.52    1.79
  11 -13   1    5.05    1.48
 -11  13  -1    2.69    0.76
  11  13   1    1.94    0.85
  12 -13   1    1.65    1.47
 -12 -13  -1    1.92    1.74
  12  13   1    0.48    0.85
 -13 -13  -1    8.29    2.08
  13 -13   1    7.15    1.69
  13  13   1    5.93    1.08
 -14 -13  -1    2.06    1.98
  14 -13   1   -0.60    1.48
  14  13   1    0.25    0.97
  14 -14  -1    2.03    1.51
  14  14  -1   -1.85    0.89
 -13 -14   1    5.41    2.25
  13 -14  -1    8.95    1.68
  13  14  -1    7.28    1.11
  12 -14  -1    3.96    1.51
 -12 -14   1    6.26    2.17
  12  14  -1    4.90    0.95
 -11 -14   1    7.22    2.12
  11 -14  -1    7.25    1.56
 -11  14   1   10.97    1.05
  11  14  -1    7.88    1.03
  10 -14  -1    3.45    1.31
 -10 -14   1    5.64    1.93
  10  14  -1    1.87    0.76
 -10  14   1    3.62    0.81
   9 -14  -1    5.47    1.33
  -9 -14   1    6.22    1.90
   9  14  -1    4.71    0.79
  -9  14   1    6.21    0.89
   8 -14  -1    1.64    1.13
  -8 -14   1    1.79    1.72
  -8  14   1    1.55    0.73
   7 -14  -1   -0.81    1.02
  -7 -14   1   -1.58    1.55
   7  14  -1   -0.09    0.55
  -7  14   1    0.02    0.65
  -6 -14   1    1.86    1.60
   6 -14  -1    0.90    1.03
   6  14  -1    1.08    0.59
  -6  14   1    1.22    0.64
   5 -14  -1   28.31    2.07
  -5 -14   1   31.31    2.70
   5  14  -1   28.77    1.57
  -5  14   1   26.43    1.64
   4 -14  -1   25.52    2.01
  -4 -14   1   21.66    2.24
   4  14  -1   22.40    1.37
  -4  14   1   22.85    1.43
   3 -14  -1    9.19    1.34
  -3 -14   1    8.47    1.64
  -3  14   1    9.11    0.84
   3  14  -1    9.71    0.85
   2 -14  -1   25.02    2.05
  -2 -14   1   23.68    2.18
   2  14  -1   20.43    1.35
  -2  14   1   21.16    1.36
   1 -14  -1    5.01    1.21
  -1 -14   1    5.65    1.36
  -1  14   1    5.65    0.66
   1  14  -1    4.34    0.63
   0 -14  -1   -0.46    1.07
   0 -14   1    1.88    1.24
   0  14  -1   -0.01    0.57
   0  14   1    0.13    0.58
   1 -14   1    0.16    1.10
  -1 -14  -1   -0.08    1.01
   1  14   1   -0.80    0.55
  -1  14  -1    0.15    0.57
  -2 -14  -1    1.68    1.25
   2 -14   1    0.01    1.17
   2  14   1   -0.12    0.57
  -2  14  -1   -0.16    0.50
   3 -14   1    3.62    1.12
  -3 -14  -1    3.45    1.33
   3  14   1    4.29    0.66
  -3  14  -1    3.59    0.66
   4 -14   1   18.65    1.74
  -4 -14  -1   19.97    1.97
  -4  14  -1   17.79    1.20
   4  14   1   20.38    1.29
  -5 -14  -1   -0.28    1.28
   5 -14   1   -0.20    1.00
   5  14   1    0.28    0.57
  -5  14  -1    0.02    0.59
  -6 -14  -1   18.70    1.83
   6 -14   1   15.88    1.68
  -6  14  -1   18.11    1.23
   6  14   1   15.19    1.17
   7 -14   1    2.96    1.09
  -7 -14  -1    5.40    1.54
  -7  14  -1    3.38    0.72
   8 -14   1    0.03    1.18
  -8 -14  -1    0.84    1.52
  -8  14  -1    0.46    0.67
   8  14   1    0.39    0.64
  -9 -14  -1    0.19    1.57
   9 -14   1   -0.17    1.25
   9  14   1    0.54    0.69
  -9  14  -1    1.80    0.73
 -10 -14  -1    2.73    1.68
  10 -14   1   -0.40    1.29
  10  14   1   -0.61    0.72
 -10  14  -1   -0.86    0.72
  11 -14   1   -1.11    1.32
 -11 -14  -1    0.71    1.70
 -11  14  -1    0.70    0.81
  11  14   1   -0.49    0.79
  12 -14   1    2.74    1.59
 -12 -14  -1    4.08    1.87
  12  14   1    1.60    0.91
  13 -14   1    1.64    1.53
 -13 -14  -1   -0.28    1.93
  13  14   1    0.98    0.95
  14  14   1   -2.13    0.93
  13 -15  -1    2.49    1.53
 -13 -15   1    1.59    2.15
  12 -15  -1    1.08    1.50
 -12 -15   1    2.93    2.28
 -11 -15   1    3.05    2.20
  11 -15  -1    3.38    1.44
 -11  15   1    5.12    0.89
  10 -15  -1    3.81    1.39
 -10 -15   1    5.37    2.06
 -10  15   1    5.03    0.88
  -9 -15   1    3.88    1.91
   9 -15  -1    1.11    1.21
  -9  15   1    0.72    0.80
   8 -15  -1   -0.85    1.14
  -8 -15   1    1.22    1.83
  -8  15   1   -0.20    0.72
   7 -15  -1    0.85    1.01
  -7 -15   1    1.78    1.75
  -7  15   1    0.90    0.72
   6 -15  -1    0.06    1.09
  -6 -15   1    0.66    1.67
   6  15  -1    1.23    0.63
  -6  15   1    1.71    0.69
  -5 -15   1    1.24    1.64
   5 -15  -1    2.17    1.11
   5  15  -1    1.49    0.61
  -5  15   1    0.41    0.65
   4 -15  -1    4.01    1.17
  -4  15   1    1.54    0.67
   3 -15  -1   -0.14    1.11
  -3 -15   1   -0.09    1.46
   3  15  -1    1.57    0.63
  -3  15   1    0.54    0.63
  -2 -15   1    2.32    1.51
   2 -15  -1    0.09    1.12
  -2  15   1    0.41    0.62
   2  15  -1   -1.00    0.59
   1 -15  -1    0.67    1.16
  -1 -15   1   -0.91    1.32
  -1  15   1    0.01    0.61
   1  15  -1   -0.05    0.60
   0 -15  -1   -1.44    1.16
   0 -15   1    0.53    1.20
   0  15   1    1.29    0.64
   0  15  -1    0.58    0.55
   1 -15   1    0.18    1.25
  -1 -15  -1   -0.40    1.23
   1  15   1   -1.12    0.61
  -1  15  -1    0.45    0.61
  -2 -15  -1    3.04    1.34
   2 -15   1    2.81    1.22
  -2  15  -1    2.38    0.66
   2  15   1    1.58    0.67
   3 -15   1    1.60    1.09
  -3 -15  -1    0.20    1.31
   3  15   1   -0.69    0.61
  -3  15  -1    0.32    0.62
   4 -15   1   10.07    1.52
  -4 -15  -1   15.06    1.81
  -4  15  -1   10.60    0.91
   4  15   1   10.48    0.94
   5 -15   1   -1.56    1.08
  -5 -15  -1   -0.61    1.36
  -5  15  -1    0.17    0.63
   5  15   1    0.55    0.58
  -6 -15  -1   10.06    1.70
   6 -15   1    7.12    1.38
   6  15   1    6.66    0.81
  -6  15  -1   10.29    0.90
   7 -15   1    1.75    1.21
  -7 -15  -1   -0.03    1.52
  -7  15  -1    2.58    0.76
   8 -15   1    6.29    1.41
  -8 -15  -1    5.94    1.78
  -8  15  -1    6.26    0.87
   9 -15   1    1.97    1.30
  -9 -15  -1    0.62    1.64
  -9  15  -1    1.34    0.81
 -10 -15  -1    4.01    1.85
  10 -15   1    4.32    1.50
 -10  15  -1    5.63    0.89
  11 -15   1    0.18    1.42
 -11 -15  -1   -0.18    1.81
 -11  15  -1    1.06    0.86
  12 -15   1    4.06    1.58
 -12 -15  -1    6.72    2.08
 -13 -15  -1    0.32    1.98
  13 -15   1   -0.09    1.58
  12 -16  -1    5.07    1.57
 -12 -16   1    3.24    2.28
 -11 -16   1   25.88    2.89
  11 -16  -1   17.26    2.10
 -11  16   1   24.34    1.70
 -10 -16   1    7.99    2.30
  10 -16  -1    4.13    1.46
 -10  16   1    5.42    0.93
  -9 -16   1    4.01    2.08
   9 -16  -1    2.48    1.33
  -9  16   1    2.94    0.86
  -8 -16   1    3.81    1.79
   8 -16  -1    2.70    1.29
  -8  16   1    2.36    0.82
   7 -16  -1   -1.29    1.13
  -7 -16   1    2.49    1.90
  -7  16   1    0.74    0.75
   6 -16  -1   10.87    1.53
  -6 -16   1   14.70    2.19
   6  16  -1   11.16    0.98
  -6  16   1   10.81    1.03
  -5 -16   1   63.31    4.07
   5 -16  -1   54.86    3.59
   5  16  -1   59.82    2.90
  -5  16   1   53.84    2.91
   4 -16  -1    9.77    1.50
  -4 -16   1   10.52    1.87
   4  16  -1   11.53    0.97
  -4  16   1   10.78    0.99
  -3 -16   1    5.35    1.75
   3 -16  -1    3.78    1.32
   3  16  -1    3.98    0.76
  -3  16   1    3.15    0.75
  -2 -16   1    3.18    1.64
   2 -16  -1    2.17    1.17
  -2  16   1    0.48    0.68
   2  16  -1    1.22    0.73
  -1 -16   1   21.22    2.30
   1 -16  -1   25.58    2.21
  -1  16   1   26.79    1.55
   1  16  -1   21.88    1.50
   0 -16  -1    2.26    1.31
   0 -16   1   -1.02    1.39
   0  16  -1    0.76    0.67
   0  16   1    0.32    0.67
  -1 -16  -1   11.73    1.71
   1 -16   1   12.54    1.79
   1  16   1   12.13    1.05
  -1  16  -1   14.30    1.13
  -2 -16  -1    0.45    1.23
   2 -16   1    0.96    1.35
   2  16   1   -0.88    0.65
  -2  16  -1   -0.09    0.65
   3 -16   1   22.74    2.11
  -3 -16  -1   20.43    2.12
   3  16   1   19.78    1.35
  -3  16  -1   18.27    1.37
   4 -16   1    0.37    1.26
  -4 -16  -1   -0.01    1.49
  -4  16  -1    0.24    0.60
   4  16   1   -0.02    0.63
   5 -16   1   22.95    2.21
  -5 -16  -1   31.43    2.57
  -5  16  -1   25.20    1.55
   5  16   1   22.00    1.55
   6 -16   1   12.05    1.66
  -6 -16  -1   15.06    1.96
  -6  16  -1   14.08    1.12
   6  16   1   12.27    1.03
  -7 -16  -1   18.64    2.15
   7 -16   1   15.23    1.79
  -7  16  -1   15.22    1.29
   8 -16   1    7.38    1.47
  -8 -16  -1    8.48    1.89
  -8  16  -1    7.27    0.96
  -9 -16  -1    5.11    1.86
   9 -16   1    3.74    1.46
  -9  16  -1    5.10    0.90
 -10 -16  -1   -0.90    1.82
  10 -16   1    0.77    1.38
 -10  16  -1    0.98    0.82
  11 -16   1   -1.30    1.43
 -11 -16  -1    0.72    1.92
 -11  16  -1   -0.94    0.85
  12 -16   1    3.15    1.63
 -12 -16  -1    1.35    2.03
  11 -17  -1    1.18    1.46
 -11 -17   1    0.27    2.29
 -11  17   1    1.32    0.89
  10 -17  -1    4.36    1.48
 -10 -17   1    6.27    2.37
 -10  17   1    4.71    1.00
  -9 -17   1    5.53    2.23
   9 -17  -1    4.26    1.46
  -9  17   1    8.18    1.06
  -8 -17   1    9.89    2.32
   8 -17  -1   11.49    1.66
  -8  17   1   10.84    1.13
   7 -17  -1   47.45    3.23
  -7 -17   1   49.75    3.86
  -7  17   1   46.80    2.56
   6 -17  -1   55.89    3.60
  -6 -17   1   65.00    4.20
   6  17  -1   58.37    2.87
  -6  17   1   50.90    2.90
  -5 -17   1   18.23    2.28
   5 -17  -1   17.78    1.88
  -5  17   1   18.32    1.38
   5  17  -1   17.08    1.34
  -4 -17   1   48.33    3.53
   4 -17  -1   43.71    3.00
  -4  17   1   39.77    2.26
   4  17  -1   39.69    2.26
   3 -17  -1   -1.53    1.25
  -3 -17   1    2.25    1.81
  -3  17   1    0.14    0.72
   3  17  -1   -0.68    0.73
  -2 -17   1   43.08    3.30
   2 -17  -1   40.11    2.78
  -2  17   1   42.32    2.20
   2  17  -1   36.32    2.16
   1 -17  -1   18.04    1.97
  -1 -17   1   15.62    2.06
   1  17  -1   18.25    1.36
  -1  17   1   20.28    1.39
   0 -17  -1   39.15    2.89
   0 -17   1   42.79    3.23
   0  17  -1   42.24    2.26
   0  17   1   41.87    2.27
  -1 -17  -1   97.53    5.68
   1 -17   1   98.71    5.71
   1  17   1   89.43    4.67
  -1  17  -1  105.19    4.70
  -2 -17  -1   32.10    2.73
   2 -17   1   33.31    2.72
   2  17   1   31.46    1.89
  -2  17  -1   34.20    1.91
   3 -17   1    4.22    1.50
  -3 -17  -1    3.59    1.59
   3  17   1    3.30    0.77
  -3  17  -1    2.54    0.75
  -4 -17  -1   30.92    2.72
   4 -17   1   27.96    2.45
   4  17   1   26.81    1.67
  -4  17  -1   26.76    1.69
  -5 -17  -1    0.12    1.58
   5 -17   1    0.95    1.32
   5  17   1    0.09    0.73
  -5  17  -1   -0.09    0.72
  -6 -17  -1   24.87    2.42
   6 -17   1   22.79    2.16
  -6  17  -1   22.57    1.55
   7 -17   1   42.71    2.97
  -7 -17  -1   41.91    3.32
  -7  17  -1   38.61    2.26
  -8 -17  -1    6.24    1.98
   8 -17   1    7.07    1.56
  -8  17  -1    6.84    1.01
  -9 -17  -1   11.74    2.15
   9 -17   1   11.25    1.79
  -9  17  -1   14.01    1.21
 -10 -17  -1    1.97    1.96
  10 -17   1    2.51    1.49
 -10  17  -1    0.29    0.91
 -11 -17  -1    0.45    1.98
  11 -17   1    0.57    1.50
 -11  17  -1    0.30    0.89
 -11  18   1    1.40    0.98
  10 -18  -1    6.45    1.59
 -10 -18   1    6.28    2.48
 -10  18   1    3.79    0.98
  -9 -18   1    6.64    2.42
   9 -18  -1    8.90    1.64
  -9  18   1    8.30    1.08
   8 -18  -1   18.69    2.09
  -8 -18   1   18.60    2.71
  -8  18   1   18.84    1.51
   7 -18  -1    4.81    1.47
  -7 -18   1    4.29    2.19
  -7  18   1    3.61    0.92
   6 -18  -1   37.94    2.78
  -6 -18   1   38.40    3.47
   6  18  -1   32.80    2.04
  -6  18   1   38.85    2.14
   5 -18  -1   10.61    1.72
  -5 -18   1    9.99    2.22
  -5  18   1   12.53    1.13
   5  18  -1   10.99    1.06
  -4 -18   1    4.25    2.07
   4 -18  -1    3.90    1.45
  -4  18   1    2.42    0.84
   4  18  -1    3.63    0.84
   3 -18  -1    0.31    1.32
  -3 -18   1   -2.51    1.81
  -3  18   1    0.22    0.79
   3  18  -1   -0.08    0.78
   2 -18  -1    0.87    1.36
  -2 -18   1    2.32    1.77
  -2  18   1    0.44    0.78
   2  18  -1    0.74    0.76
  -1 -18   1   25.28    2.65
   1 -18  -1   29.63    2.60
  -1  18   1   31.74    1.78
   1  18  -1   26.04    1.73
   0 -18   1  117.11    6.71
   0 -18  -1  120.74    6.68
   0  18  -1  115.36    5.60
   0  18   1  119.02    5.62
  -1 -18  -1   -1.38    1.48
   1 -18   1    0.12    1.53
  -1  18  -1    0.56    0.76
   1  18   1    0.42    0.76
   2 -18   1   47.54    3.43
  -2 -18  -1   50.68    3.59
   2  18   1   49.50    2.70
  -2  18  -1   56.80    2.72
   3 -18   1    7.67    1.70
  -3 -18  -1    8.71    1.83
   3  18   1    7.48    0.95
  -3  18  -1    7.55    0.96
   4 -18   1    4.37    1.56
  -4 -18  -1    6.90    1.81
   4  18   1    3.87    0.88
  -4  18  -1    5.86    0.88
  -5 -18  -1    0.74    1.70
   5 -18   1   -0.32    1.36
  -5  18  -1    0.36    0.77
   5  18   1    0.46    0.78
   6 -18   1    3.77    1.50
  -6 -18  -1    4.92    1.82
  -6  18  -1    4.73    0.90
   7 -18   1   -0.20    1.38
  -7 -18  -1    0.93    1.80
  -7  18  -1   -0.30    0.82
  -8 -18  -1   28.50    2.90
   8 -18   1   28.01    2.55
  -8  18  -1   29.55    1.88
   9 -18   1   -0.87    1.41
  -9 -18  -1    2.15    1.95
  -9  18  -1   -0.14    0.92
  10 -18   1    5.94    1.64
 -10 -18  -1    4.51    2.12
 -10  18  -1    3.74    1.03
 -11  18  -1   -1.11    0.86
 -10  19   1    0.78    0.93
  -9 -19   1   -0.58    2.33
   9 -19  -1   -0.97    1.50
  -9  19   1    0.13    0.88
  -8 -19   1    7.98    2.47
   8 -19  -1    5.87    1.62
  -8  19   1    6.47    1.05
   7 -19  -1    6.69    1.60
  -7 -19   1   10.75    2.50
  -7  19   1    7.52    1.07
  -6 -19   1    6.01    2.27
   6 -19  -1    1.54    1.51
  -6  19   1    4.32    0.98
  -5 -19   1   -0.10    2.08
   5 -19  -1    3.50    1.47
   5  19  -1    2.32    0.80
  -5  19   1    2.84    0.90
  -4 -19   1    0.66    2.06
   4 -19  -1    1.74    1.43
   4  19  -1    2.73    0.85
  -4  19   1   -1.56    0.80
   3 -19  -1   -0.44    1.38
  -3 -19   1    0.83    1.92
  -3  19   1   -0.43    0.82
   3  19  -1    0.59    0.77
   2 -19  -1   -0.43    1.40
  -2 -19   1    0.04    1.81
   2  19  -1    0.36    0.80
  -2  19   1    0.09    0.82
   1 -19  -1    3.56    1.52
  -1 -19   1   -0.06    1.78
  -1  19   1    2.32    0.88
   1  19  -1    1.75    0.84
   0 -19   1    1.84    1.71
   0 -19  -1    2.51    1.59
   0  19   1    2.63    0.89
   0  19  -1    3.22    0.86
   1 -19   1    6.15    1.78
  -1 -19  -1    4.55    1.66
  -1  19  -1    5.16    0.91
   1  19   1    4.11    0.92
   2 -19   1    1.68    1.57
  -2 -19  -1    1.07    1.63
   2  19   1    1.57    0.88
  -2  19  -1    0.70    0.80
  -3 -19  -1    1.32    1.70
   3 -19   1   -0.25    1.49
   3  19   1    0.03    0.80
  -3  19  -1    0.97    0.82
   4 -19   1    1.15    1.52
  -4 -19  -1    1.04    1.77
   4  19   1    0.52    0.84
  -4  19  -1    1.19    0.84
   5 -19   1    2.02    1.52
  -5 -19  -1   -0.05    1.76
   5  19   1   -0.31    0.82
  -5  19  -1    0.20    0.81
   6 -19   1    2.68    1.53
  -6 -19  -1    5.02    1.96
  -6  19  -1    3.50    0.93
  -7 -19  -1    8.58    2.14
   7 -19   1    6.29    1.70
  -7  19  -1    7.22    1.05
  -8 -19  -1   -0.33    1.96
   8 -19   1   -0.21    1.49
  -8  19  -1    1.44    0.95
   9 -19   1    0.86    1.52
  -9 -19  -1    1.88    2.13
  -9  19  -1   -0.67    0.89
   8 -20  -1    1.07    1.49
  -8  20   1   -0.57    0.97
  -7 -20   1    3.61    2.40
   7 -20  -1    6.43    1.68
  -7  20   1    5.52    1.04
   6 -20  -1    1.85    1.51
  -6 -20   1   -0.08    2.14
  -6  20   1    4.61    0.99
   5 -20  -1    2.24    1.50
  -5 -20   1    0.22    2.12
  -5  20   1    0.31    0.89
   5  20  -1    2.21    0.83
  -4 -20   1    2.42    2.16
   4 -20  -1    1.68    1.47
   4  20  -1    0.89    0.83
  -4  20   1    1.78    0.89
   3 -20  -1   -1.71    1.39
  -3 -20   1    2.92    2.01
  -3  20   1   -0.83    0.85
   3  20  -1    0.48    0.83
  -2 -20   1    2.53    2.00
   2 -20  -1    3.30    1.60
  -2  20   1    3.90    0.96
   2  20  -1    5.08    0.94
  -1 -20   1    0.43    1.84
   1 -20  -1    1.93    1.59
  -1  20   1    0.41    0.88
   1  20  -1    0.99    0.86
   0 -20   1    9.24    1.97
   0 -20  -1    5.14    1.77
   0  20   1    5.47    0.99
   0  20  -1    4.36    0.95
  -1 -20  -1    2.59    1.68
   1 -20   1    2.93    1.71
  -1  20  -1    2.18    0.89
   1  20   1    2.20    0.89
   2 -20   1    1.04    1.67
  -2 -20  -1   -0.04    1.74
  -2  20  -1   -0.31    0.84
   2  20   1   -1.10    0.82
   3 -20   1    0.83    1.54
  -3 -20  -1    0.81    1.81
   3  20   1   -0.86    0.88
  -3  20  -1    0.78    0.86
   4 -20   1    1.19    1.58
  -4 -20  -1    0.19    1.83
  -4  20  -1    2.00    0.89
   4  20   1    0.32    0.84
   5 -20   1    3.53    1.63
  -5 -20  -1    4.61    1.94
  -5  20  -1    4.25    0.96
   6 -20   1   -1.69    1.52
  -6 -20  -1    1.32    1.91
  -6  20  -1   -0.73    0.87
  -7 -20  -1   -1.20    1.99
   7 -20   1    0.36    1.56
  -7  20  -1    0.03    0.96
  -8  20  -1    0.66    0.94
   6 -21  -1   -0.52    1.51
  -6 -21   1    1.68    2.28
  -6  21   1    0.31    0.94
   5 -21  -1   -0.41    1.48
  -5 -21   1    2.93    2.36
  -5  21   1    0.64    0.98
   4 -21  -1    4.32    1.61
  -4 -21   1    2.80    2.17
  -4  21   1    3.44    0.98
   4  21  -1    2.85    0.92
  -3 -21   1   11.57    2.45
   3 -21  -1    8.52    1.88
  -3  21   1   13.16    1.25
   3  21  -1   10.41    1.17
   2 -21  -1    1.39    1.57
  -2 -21   1    2.34    2.03
   2  21  -1    0.29    0.93
  -2  21   1    1.79    0.95
  -1 -21   1    3.06    1.92
   1 -21  -1    2.68    1.71
   1  21  -1    1.65    0.92
  -1  21   1    1.97    1.01
   0 -21  -1    0.94    1.69
   0 -21   1    0.70    1.86
   0  21  -1    0.13    0.95
   0  21   1   -1.64    0.94
  -1 -21  -1   -1.21    1.66
   1 -21   1    0.19    1.75
  -1  21  -1   -0.46    0.88
   1  21   1   -1.09    0.88
   2 -21   1    0.66    1.75
  -2 -21  -1   -0.91    1.73
   2  21   1   -0.28    0.90
  -2  21  -1   -0.08    0.88
  -3 -21  -1   13.53    2.28
   3 -21   1   13.36    2.08
   3  21   1   12.24    1.25
  -3  21  -1   16.07    1.35
  -4 -21  -1    2.44    1.91
   4 -21   1    1.92    1.59
  -4  21  -1    1.90    0.93
   4  21   1    1.75    0.96
  -5 -21  -1   10.09    2.25
   5 -21   1   11.36    2.03
  -5  21  -1   12.18    1.24
   4  22  -1   24.75    1.73
   3 -22  -1    0.65    1.61
  -3  22   1   -0.90    0.94
   3  22  -1    0.62    0.92
   2 -22  -1   32.65    2.88
  -2 -22   1   31.13    3.19
   2  22  -1   29.81    2.10
  -2  22   1   34.68    2.07
  -1 -22   1    1.28    1.96
   1 -22  -1   -0.11    1.71
   1  22  -1    0.45    0.93
  -1  22   1   -0.08    0.96
   0 -22   1    1.41    1.96
   0 -22  -1    3.50    1.81
   0  22  -1    1.72    0.97
   0  22   1    1.66    0.99
  -1 -22  -1    2.62    1.98
   1 -22   1    2.19    1.87
  -1  22  -1    2.39    0.98
   1  22   1    2.25    1.04
  -2 -22  -1    3.87    1.92
   2 -22   1    4.56    1.88
   2  22   1    2.74    1.04
  -2  22  -1    2.66    1.01
   3  22   1   -0.20    0.96
   4  22   1   44.63    2.55
  18   0  -2   15.31    1.46
 -18   0   2   10.80    2.23
  17   0  -2   -0.10    0.89
 -17   0   2    1.58    1.83
 -16   0   2    7.20    1.93
  16   0  -2   10.54    1.16
 -15   0   2    9.60    1.85
  14   0  -2   44.72    2.60
 -14   0   2   41.35    3.21
  13   0  -2    0.33    0.65
 -13   0   2    1.32    1.24
  12   0  -2    0.97    0.61
 -12   0   2    1.15    1.12
  11   0  -2   -0.19    0.52
 -11   0   2   -1.74    0.96
 -10   0   2  127.52    7.10
  10   0  -2  137.41    6.86
   9   0  -2    0.76    0.45
   8   0  -2    0.35    0.28
   8   0  -2    0.35    0.40
  -8   0   2    1.01    0.80
   7   0  -2   -0.11    0.32
  -7   0   2    1.19    0.71
   7   0  -2    0.27    0.28
   6   0  -2  956.71   49.10
   6   0  -2 1000.00   44.10
  -6   0   2  969.57   49.34
  -4   0   2   78.44    4.04
  -4   0   2   78.48    4.14
   4   0  -2   79.69    3.61
  -3   0   2    0.27    0.32
  -3   0   2   -0.08    0.16
   3   0  -2   -0.01    0.16
  -2   0   2  416.58   21.41
  -2   0   2  436.46   21.49
   2   0  -2  419.94   19.24
  -1   0   2    0.05    0.09
  -1   0   2    0.17    0.11
   1   0  -2    0.19    0.11
   1   0  -2   -0.09    0.11
   0   0  -2  500.42   21.59
   0   0   2  500.86   24.02
   0   0   2  455.55   23.95
   0   0  -2  448.23   24.02
   1   0   2   -0.25    0.11
  -1   0  -2   -0.28    0.10
  -1   0  -2    0.01    0.19
  -2   0  -2  730.21   36.98
   2   0   2  732.56   36.84
  -2   0  -2  732.43   33.07
  -3   0  -2    0.51    0.37
  -3   0  -2   -0.13    0.09
   3   0   2   -0.07    0.17
  -4   0  -2    8.06    0.41
   4   0   2    7.19    0.57
  -4   0  -2    8.99    0.76
  -5   0  -2    0.20    0.10
   5   0   2    0.07    0.26
  -6   0  -2   10.17    1.00
   6   0   2    9.46    0.74
  -7   0  -2    0.27    0.72
   7   0   2   -0.35    0.34
  -8   0  -2   55.20    3.36
   8   0   2   59.11    3.10
  -9   0  -2    0.79    0.88
   9   0   2   -0.13    0.46
 -10   0  -2   34.31    2.57
  10   0   2   38.56    2.18
  11   0   2    0.30    0.58
 -11   0  -2   -0.12    1.15
 -12   0  -2    9.10    1.52
  12   0   2    8.13    0.91
  13   0   2    0.14    0.68
 -13   0  -2   -1.29    1.32
 -14   0  -2   23.11    2.41
  14   0   2   29.12    1.90
  15   0   2   -0.02    0.81
 -15   0  -2    0.74    1.60
  16   0   2    1.64    0.93
 -16   0  -2    3.61    1.76
 -17   0  -2   -1.45    1.75
  17   0   2   -1.90    0.91
 -18  -1   2    0.05    2.06
  18  -1  -2    0.05    0.95
  18   1  -2    0.63    1.00
 -18   1   2   -0.02    1.85
 -17  -1   2    9.26    2.13
  17  -1  -2   13.67    1.31
  17   1  -2   11.76    1.30
 -17   1   2    9.68    2.09
  16  -1  -2    1.37    0.86
 -16  -1   2    4.01    1.82
 -16   1   2    4.23    1.76
  16   1  -2    2.32    0.90
  15  -1  -2    0.17    0.75
 -15  -1   2    0.58    1.58
 -15   1   2    2.63    1.61
  15   1  -2    0.87    0.78
 -14  -1   2   19.00    2.14
  14  -1  -2   20.22    1.54
 -14   1   2   21.09    2.04
  14   1  -2   18.98    1.52
  13  -1  -2   48.17    2.62
 -13  -1   2   41.95    3.19
  13   1  -2   44.91    2.62
 -13   1   2   41.34    3.19
 -12  -1   2   28.58    2.35
  12  -1  -2   24.10    1.66
  12   1  -2   25.12    1.70
 -12   1   2   27.44    2.32
  10  -1  -2    3.07    0.55
  10   1  -2    2.46    0.56
   9  -1  -2   98.57    5.06
   9  -1  -2   97.71    4.48
  -9  -1   2   93.19    5.35
   9   1  -2  100.02    5.07
  -9   1   2   96.24    5.33
  -8  -1   2    1.91    0.85
   8  -1  -2    1.01    0.40
   8  -1  -2    2.02    0.33
   8   1  -2    2.44    0.21
  -8   1   2    1.45    0.81
   8   1  -2    1.45    0.43
  -7  -1   2  105.04    5.88
   7  -1  -2  110.29    5.69
   7   1  -2  113.41    5.04
   7   1  -2  111.90    5.70
  -7   1   2  110.37    5.88
  -7   1   2  113.54    5.07
  -6  -1   2  114.75    6.29
   6  -1  -2  121.94    6.14
  -6   1   2  121.49    6.30
  -6   1   2  120.24    5.48
   6   1  -2  118.79    6.14
   6   1  -2  123.90    5.47
  -5  -1   2  350.11   18.57
  -5  -1   2  375.28   18.41
   5   1  -2  381.23   16.52
  -5   1   2  361.07   18.58
  -5   1   2  373.36   18.40
  -5   1   2  351.60   16.52
  -4  -1   2  233.51   12.20
  -4  -1   2  239.26   12.08
   4   1  -2  251.90   10.85
  -4   1   2  235.32   10.84
  -4   1   2  244.76   12.21
  -4   1   2  233.14   12.07
  -3  -1   2   61.06    3.16
  -3  -1   2   59.08    3.09
  -3   1   2   60.24    3.09
   3   1  -2   61.30    2.77
  -3   1   2   58.53    2.76
  -3   1   2   62.51    3.17
  -2  -1   2   17.26    0.92
  -2  -1   2   16.96    0.97
   2   1  -2   17.31    0.83
  -2   1   2   17.86    0.92
  -2   1   2   16.36    0.82
  -2   1   2   16.67    0.99
  -1  -1   2   34.10    1.74
  -1  -1   2   32.47    1.76
  -1   1   2   33.96    1.76
   1   1  -2   37.01    1.57
  -1   1   2   34.22    1.57
  -1   1   2   31.93    1.74
   0  -1   2   21.31    1.18
   0  -1  -2   21.22    1.14
   0   1  -2   22.04    1.02
   0   1   2   20.34    1.23
   0   1   2   23.74    1.02
  -1  -1  -2  200.57    9.49
   1  -1   2  181.71    9.42
  -1   1  -2  184.92    8.49
  -1   1  -2  182.70    9.50
   1   1   2  186.83    9.43
   2  -1   2   13.19    0.77
  -2  -1  -2   13.73    0.87
  -2  -1  -2   14.57    0.67
   2   1   2   13.02    0.77
  -2   1  -2   13.71    0.66
  -2   1  -2   13.61    0.91
  -3  -1  -2  810.79   40.45
  -3  -1  -2  841.65   36.09
   3  -1   2  769.83   40.25
  -3   1  -2  761.49   40.37
  -3   1  -2  811.38   36.12
  -4  -1  -2  127.44    6.61
   4  -1   2  127.91    6.50
   4   1   2  128.10    6.51
  -4   1  -2  128.41    6.63
  -4   1  -2  129.26    5.81
   5  -1   2   13.83    0.87
  -5  -1  -2   18.30    1.11
  -5   1  -2   13.66    0.70
   5   1   2   13.41    0.89
   6  -1   2   16.89    1.06
  -6   1  -2   17.26    0.83
   6   1   2   16.88    1.07
  -7  -1  -2   38.57    2.38
   7  -1   2   39.80    2.11
   7   1   2   40.89    2.13
  -7   1  -2   36.22    1.77
  -7   1  -2   36.68    2.39
  -8  -1  -2   26.65    1.94
   8  -1   2   27.16    1.53
   8   1   2   27.04    1.55
  -8   1  -2   23.61    1.19
  -8   1  -2   24.06    1.94
   9  -1   2   11.99    1.01
  -9  -1  -2   12.30    1.36
   9   1   2   12.50    1.06
  -9   1  -2   11.95    1.29
 -10  -1  -2    1.31    0.98
  10  -1   2    0.94    0.55
 -10   1  -2    0.95    1.06
  10   1   2    0.94    0.55
 -11  -1  -2    3.51    1.27
  11  -1   2    2.24    0.63
 -11   1  -2    3.02    1.19
  11   1   2    1.92    0.64
  12  -1   2    1.73    0.66
 -12  -1  -2    1.19    1.14
 -12   1  -2   -1.48    1.09
  12   1   2    0.88    0.65
 -13  -1  -2    5.58    1.54
  13  -1   2    8.89    0.96
  13   1   2    6.37    0.90
 -13   1  -2    5.97    1.56
 -14  -1  -2   13.82    1.94
  14  -1   2   16.08    1.42
 -14   1  -2   13.07    1.90
  14   1   2   15.73    1.42
 -15  -1  -2    9.57    1.94
  15  -1   2   11.99    1.23
  15   1   2   13.75    1.28
 -15   1  -2   11.61    1.98
  16  -1   2    0.70    0.88
 -16  -1  -2   -1.20    1.64
 -16   1  -2    0.07    1.66
  16   1   2    0.26    0.89
  17  -1   2   -0.26    0.91
 -17  -1  -2   -0.49    1.79
 -17   1  -2    2.21    1.82
  17   1   2    0.33    0.94
 -18  -2   2   -0.16    2.07
  18  -2  -2   -1.21    0.91
  18   2  -2   -0.36    0.99
 -18   2   2    0.14    1.79
 -17  -2   2    2.83    2.06
  17  -2  -2    1.16    0.89
  17   2  -2    2.24    0.98
 -17   2   2   -0.95    1.74
  16  -2  -2    0.63    0.82
 -16  -2   2    1.08    1.76
  16   2  -2    0.58    0.86
 -16   2   2   -0.11    1.60
  15  -2  -2    0.22    0.74
 -15  -2   2   -0.09    1.61
  15   2  -2    0.50    0.80
 -15   2   2   -0.89    1.47
  14  -2  -2    4.68    0.80
 -14  -2   2    1.22    1.52
  14   2  -2    2.49    0.79
 -14   2   2    0.02    1.41
 -13  -2   2   21.41    2.18
  13  -2  -2   20.03    1.50
 -13   2   2   20.02    2.05
  13   2  -2   21.89    1.54
 -12  -2   2   11.78    1.66
  12  -2  -2   10.49    0.95
  12   2  -2   10.40    1.00
 -12   2   2   11.41    1.56
  11  -2  -2   12.63    1.09
  11   2  -2   13.00    1.14
  10  -2  -2    3.02    0.53
  10   2  -2    3.25    0.57
  -9  -2   2    4.21    1.08
   9  -2  -2    5.55    0.61
   9   2  -2    4.11    0.62
  -9   2   2    6.85    1.08
  -9   2   2    7.99    0.57
  -8  -2   2    8.79    1.00
   8  -2  -2    7.44    0.65
  -8   2   2    8.66    0.58
   8   2  -2    6.89    0.67
  -8   2   2    8.02    0.98
  -7   2   2    2.22    0.29
   7   2  -2    2.63    0.21
  -7   2   2    1.87    0.71
  -6  -2   2   35.01    2.04
   6  -2  -2   33.63    1.80
   6   2  -2   33.66    1.82
  -6   2   2   31.80    1.58
   6   2  -2   32.71    1.54
  -6   2   2   34.09    2.05
   5   2  -2   78.77    3.74
  -5   2   2   66.54    3.32
  -4  -2   2   35.75    1.87
  -4  -2   2   34.77    1.98
  -4   2   2   38.32    2.02
  -4   2   2   35.22    1.85
  -4   2   2   34.39    1.65
   4   2  -2   33.98    1.63
  -3  -2   2   11.23    0.70
  -3  -2   2   13.27    0.85
  -3   2   2   12.43    0.84
   3   2  -2   11.66    0.59
  -3   2   2   11.27    0.60
  -3   2   2   11.23    0.68
  -2  -2   2    2.23    0.23
  -2  -2   2    3.11    0.37
   2   2  -2    2.66    0.21
  -2   2   2    3.34    0.23
  -2   2   2    3.14    0.28
  -2   2   2    2.51    0.35
  -1  -2   2   16.85    0.92
   1  -2  -2   16.08    0.89
  -1  -2   2   14.97    0.81
   1   2  -2   14.04    0.74
  -1   2   2   15.47    0.73
  -1   2   2   14.58    0.82
   0  -2  -2   -0.01    0.20
   0  -2   2   -0.47    0.28
   0  -2   2   -0.28    0.15
   0   2   2    0.02    0.11
   0   2  -2   -0.08    0.11
   0   2   2    0.04    0.23
   1  -2   2    4.43    0.37
  -1  -2  -2    5.71    0.46
  -1   2  -2    5.35    0.31
   1   2   2    5.56    0.38
   1   2   2    4.06    0.29
  -1   2  -2    5.53    0.51
   2  -2   2    0.69    0.16
  -2  -2  -2    0.29    0.31
   2   2   2    0.63    0.13
  -2   2  -2    0.47    0.15
  -2   2  -2    0.46    0.32
   2   2   2   -0.27    0.19
  -3  -2  -2   55.73    2.95
   3  -2   2   54.65    2.86
   3   2   2   57.63    2.54
  -3   2  -2   54.90    2.56
   3   2   2   55.95    2.88
  -3   2  -2   56.11    2.99
   4  -2   2    0.53    0.21
  -4  -2  -2    1.11    0.42
  -4   2  -2    0.10    0.43
  -4   2  -2    0.37    0.17
   4   2   2    0.56    0.23
   5  -2   2   30.66    1.68
  -5  -2  -2   32.00    1.89
  -5   2  -2   33.34    1.91
  -5   2  -2   31.28    1.47
   5   2   2   29.48    1.70
   6  -2   2    3.22    0.41
  -6  -2  -2    3.69    0.71
  -6   2  -2    3.40    0.78
   6   2   2    3.38    0.44
  -6   2  -2    3.76    0.29
  -7  -2  -2   18.52    1.44
   7  -2   2   15.31    1.03
  -7   2  -2   16.83    1.39
   7   2   2   16.62    1.08
  -7   2  -2   14.91    0.81
  -8  -2  -2    0.65    0.75
   8  -2   2    0.67    0.41
  -8   2  -2    0.59    0.22
  -8   2  -2    0.79    0.86
   8   2   2    0.47    0.43
  -9  -2  -2   10.85    1.24
   9  -2   2    9.50    0.92
  -9   2  -2    9.67    1.22
   9   2   2   11.24    0.98
  10  -2   2   11.58    1.07
 -10  -2  -2   11.89    1.46
 -10   2  -2   10.42    1.36
  10   2   2   12.63    1.11
  11  -2   2    7.75    0.84
 -11  -2  -2    8.71    1.41
  11   2   2    9.22    0.90
 -11   2  -2    6.97    1.27
  12  -2   2   -0.44    0.61
 -12  -2  -2    1.84    1.29
  12   2   2   -0.31    0.63
 -12   2  -2    1.60    1.27
  13  -2   2   19.54    1.53
 -13  -2  -2   18.88    2.04
 -13   2  -2   19.78    2.09
  13   2   2   20.50    1.55
 -14  -2  -2    2.00    1.55
  14  -2   2    2.91    0.82
  14   2   2    1.90    0.84
 -14   2  -2    2.44    1.53
 -15  -2  -2   11.44    1.98
  15  -2   2   15.19    1.30
 -15   2  -2   10.25    1.91
  15   2   2   13.31    1.30
 -16  -2  -2    2.69    1.77
  16  -2   2    0.72    0.88
 -16   2  -2    0.80    1.65
  16   2   2   -0.80    0.88
 -17  -2  -2    2.61    1.93
  17  -2   2    2.10    0.99
 -17   2  -2    1.37    1.81
  17   2   2    6.02    1.12
  18  -3  -2    5.66    1.12
 -18   3   2    5.31    1.97
  17  -3  -2    8.48    1.16
 -17  -3   2    8.93    2.18
 -17   3   2    6.08    1.90
  17   3  -2   11.96    1.27
  16  -3  -2    0.25    0.80
 -16  -3   2   -1.84    1.79
 -16   3   2    2.25    1.63
  16   3  -2    0.97    0.89
 -15  -3   2    3.01    1.70
  15  -3  -2    1.71    0.78
 -15   3   2    1.33    1.54
  15   3  -2    2.40    0.87
  14  -3  -2    3.44    0.78
 -14  -3   2    4.46    1.70
  14   3  -2    3.67    0.83
 -14   3   2    3.40    1.50
 -13  -3   2   12.60    1.71
  13  -3  -2   11.31    1.03
  13   3  -2   12.35    1.12
 -13   3   2   10.24    1.65
  12  -3  -2   -0.11    0.57
 -12  -3   2    0.93    1.35
  12   3  -2    0.24    0.65
 -12   3   2    1.74    1.23
 -11  -3   2    3.05    1.30
  11  -3  -2    2.15    0.56
 -11   3   2    3.06    1.08
  11   3  -2    2.17    0.60
  10  -3  -2   42.24    2.30
 -10  -3   2   38.33    2.78
 -10   3   2   38.90    2.75
 -10   3   2   41.63    1.99
  10   3  -2   40.76    2.34
  -9  -3   2   37.68    2.63
   9  -3  -2   40.52    2.21
  -9   3   2   41.06    2.55
  -9   3   2   40.63    1.92
   9   3  -2   39.01    2.25
  -8  -3   2   14.34    1.34
   8  -3  -2   14.67    0.98
   8   3  -2   14.79    1.03
  -8   3   2   14.51    1.33
  -8   3   2   13.62    0.82
   7  -3  -2    2.30    0.39
  -7  -3   2    3.75    0.81
   7   3  -2    2.08    0.43
   7   3  -2    3.87    0.30
  -7   3   2    2.96    0.34
  -7   3   2    2.95    0.77
   6   3  -2    5.93    0.40
  -5  -3   2    2.35    0.59
  -5   3   2    1.98    0.27
   5   3  -2    2.80    0.34
  -5   3   2    1.99    0.30
  -4  -3   2    0.34    0.45
  -4  -3   2    0.03    0.24
  -4   3   2   -0.10    0.20
   4   3  -2   -0.23    0.16
  -4   3   2   -0.22    0.19
  -4   3   2    0.40    0.44
  -3  -3   2    6.59    0.62
  -3  -3   2    5.91    0.48
  -3   3   2    5.86    0.41
  -3   3   2    6.62    0.60
  -3   3   2    5.96    0.45
   3   3  -2    5.25    0.40
  -2  -3   2    9.05    0.58
  -2  -3   2   10.54    0.78
  -2   3   2    9.08    0.74
  -2   3   2    9.60    0.56
   2   3  -2    9.42    0.53
  -2   3   2    9.95    0.52
  -1  -3   2   35.77    1.74
  -1  -3   2   27.42    1.55
   1  -3  -2   29.42    1.64
  -1   3   2   31.57    1.42
   1   3  -2   28.73    1.41
  -1   3   2   29.11    1.56
   0  -3   2   28.28    1.50
   0  -3   2   27.36    1.69
   0  -3  -2   27.92    1.60
   0   3   2   27.37    1.58
   0   3   2   31.22    1.38
   0   3  -2   32.44    1.38
   1  -3   2    2.40    0.28
   1  -3   2    2.49    0.43
  -1  -3  -2    2.47    0.36
   1   3   2    2.75    0.23
  -1   3  -2    2.90    0.23
   1   3   2    2.71    0.26
   2  -3   2    7.60    0.48
  -2  -3  -2    7.97    0.61
  -2   3  -2    6.93    0.44
  -2   3  -2    6.46    0.64
   2   3   2    7.35    0.50
   2   3   2    6.77    0.42
   3  -3   2    6.62    0.44
  -3  -3  -2    6.05    0.56
   3   3   2    5.09    0.35
   3   3   2    5.06    0.46
  -3   3  -2    6.73    0.68
  -3   3  -2    5.75    0.38
   4  -3   2    0.56    0.21
  -4  -3  -2    1.30    0.45
   4   3   2    0.51    0.14
  -4   3  -2    0.40    0.53
   4   3   2    0.43    0.24
  -4   3  -2    0.08    0.17
  -5  -3  -2   18.47    1.37
   5  -3   2   17.46    1.11
   5   3   2   19.12    1.16
  -5   3  -2   22.20    0.99
   6  -3   2    0.54    0.30
  -6  -3  -2    1.32    0.63
  -6   3  -2    0.58    0.23
   6   3   2    0.27    0.34
   7  -3   2    5.25    0.50
  -7  -3  -2    4.95    0.86
   7   3   2    3.77    0.53
  -7   3  -2    5.47    0.94
  -7   3  -2    4.36    0.37
  -8  -3  -2    0.02    0.82
   8  -3   2   -0.05    0.38
  -8   3  -2   -0.09    0.25
   8   3   2    0.50    0.44
  -8   3  -2   -0.24    0.77
  -9  -3  -2    4.69    0.98
   9  -3   2    3.71    0.58
  -9   3  -2    4.80    1.02
  -9   3  -2    4.69    0.39
   9   3   2    5.18    0.66
 -10  -3  -2   -0.31    1.06
  10  -3   2   -0.19    0.50
  10   3   2    0.16    0.56
 -10   3  -2    1.47    0.99
 -11  -3  -2    8.81    1.45
  11  -3   2    6.48    0.77
 -11   3  -2    6.79    1.35
  11   3   2    6.40    0.81
 -12  -3  -2    1.94    1.21
  12  -3   2    1.85    0.66
  12   3   2    0.86    0.69
 -12   3  -2    3.28    1.35
  13  -3   2    8.40    0.97
 -13  -3  -2    9.27    1.68
 -13   3  -2    9.33    1.62
  13   3   2    8.18    1.01
  14  -3   2    0.05    0.74
 -14  -3  -2    1.45    1.55
  14   3   2    0.39    0.80
 -14   3  -2   -0.28    1.42
 -15  -3  -2    1.39    1.66
  15  -3   2    2.96    0.88
 -15   3  -2    3.85    1.63
  15   3   2    3.41    0.95
 -16  -3  -2    2.29    1.78
  16  -3   2    0.23    0.87
  16   3   2   -0.52    0.91
 -16   3  -2    0.63    1.65
 -17  -3  -2    6.13    2.02
  17  -3   2    6.02    1.10
  17   3   2    7.33    1.20
 -17   3  -2    3.32    1.86
  18  -4  -2   -0.50    0.95
  17  -4  -2    3.75    0.98
 -17  -4   2    2.18    2.11
 -17   4   2    4.35    1.84
  17   4  -2    4.78    1.08
  16  -4  -2    0.73    0.82
 -16  -4   2   -0.86    1.78
 -16   4   2    1.82    1.67
  16   4  -2    1.05    0.90
 -15  -4   2   13.42    2.23
  15  -4  -2   15.87    1.44
  15   4  -2   17.49    1.54
 -15   4   2   15.93    2.03
 -14  -4   2   20.77    2.41
  14  -4  -2   25.36    1.75
  14   4  -2   26.98    1.82
 -14   4   2   27.00    2.52
 -13  -4   2    2.98    1.59
  13  -4  -2    4.15    0.73
  13   4  -2    3.07    0.78
 -13   4   2    5.07    1.44
  12  -4  -2   -0.13    0.56
 -12  -4   2    2.42    1.46
  12   4  -2    0.78    0.65
 -12   4   2    0.24    1.12
 -11  -4   2   52.00    3.47
  11  -4  -2   54.23    2.94
  11   4  -2   54.50    3.00
 -11   4   2   52.93    3.34
 -10  -4   2   68.07    4.26
  10  -4  -2   74.76    3.85
  10   4  -2   75.10    3.89
 -10   4   2   70.35    3.39
 -10   4   2   74.24    4.26
   9  -4  -2   11.30    0.94
  -9  -4   2   13.37    1.41
   9   4  -2   10.90    0.99
  -9   4   2   13.06    1.36
  -9   4   2   12.52    0.80
   8  -4  -2    7.22    0.61
  -8  -4   2    7.38    1.11
  -8   4   2    6.98    0.59
  -8   4   2    7.15    1.05
   8   4  -2    7.21    0.68
  -7  -4   2   11.79    1.11
   7  -4  -2   10.25    0.77
   7   4  -2   10.72    0.57
  -7   4   2   10.62    0.72
   7   4  -2    9.46    0.85
  -7   4   2    9.72    1.08
   6  -4  -2   53.48    2.73
  -6  -4   2   49.66    2.93
   6   4  -2   53.45    2.41
  -6   4   2   50.67    2.46
  -6   4   2   55.18    2.99
   6   4  -2   51.50    2.76
  -5  -4   2   24.69    1.49
   5   4  -2   24.20    1.23
  -5   4   2   17.42    1.05
  -5   4   2   20.37    1.18
  -4  -4   2   23.71    1.37
  -4   4   2   19.74    1.07
   4   4  -2   18.84    0.96
   4   4  -2   17.83    1.09
  -4   4   2   20.23    1.27
  -4   4   2   17.80    0.98
  -3  -4   2    3.66    0.34
  -3  -4   2    4.04    0.58
  -3   4   2    3.65    0.31
   3   4  -2    4.15    0.30
  -3   4   2    3.56    0.29
  -3   4   2    3.66    0.50
   2  -4  -2  525.92   26.25
  -2  -4   2  515.60   26.27
  -2  -4   2  515.47   26.07
  -2   4   2  522.79   23.51
   2   4  -2  512.23   23.43
  -2   4   2  520.83   26.05
  -1  -4   2    3.98    0.57
   1  -4  -2    3.75    0.43
  -1  -4   2    3.70    0.32
  -1   4   2    4.10    0.32
  -1   4   2    3.99    0.37
   1   4  -2    3.84    0.29
   0  -4   2  142.02    7.22
   0  -4   2  140.30    7.40
   0  -4  -2  142.39    7.35
   0   4   2  138.04    7.28
   0   4   2  155.30    6.53
   1  -4   2   78.43    4.71
  -1  -4  -2   97.57    4.78
   1  -4   2   99.39    4.84
   1   4   2   89.35    4.21
  -1   4  -2  100.22    4.22
   1   4   2   90.27    4.68
   2  -4   2    2.84    0.23
  -2  -4  -2    2.71    0.44
  -2   4  -2    2.19    0.50
  -2   4  -2    2.54    0.25
   2   4   2    2.13    0.26
   2   4   2    2.16    0.23
  -3  -4  -2   65.25    3.34
   3  -4   2   63.13    3.19
   3   4   2   60.86    2.86
  -3   4  -2   64.23    3.42
   3   4   2   58.81    3.21
  -3   4  -2   63.57    2.89
  -4  -4  -2   30.70    1.78
   4  -4   2   30.18    1.57
  -4   4  -2   30.60    1.43
   4   4   2   27.19    1.38
   4   4   2   30.18    1.61
  -4   4  -2   28.32    1.80
   5  -4   2   90.54    4.52
  -5  -4  -2   86.36    4.67
   5   4   2   85.97    4.01
  -5   4  -2   86.04    4.73
   5   4   2   88.80    4.54
  -5   4  -2   91.32    4.06
   6  -4   2  216.58   11.11
  -6  -4  -2  212.09   11.32
   6   4   2  220.74   11.15
  -6   4  -2  227.25    9.99
  -6   4  -2  222.30   11.38
   7  -4   2   43.42    2.28
  -7  -4  -2   40.37    2.49
  -7   4  -2   39.20    2.64
   7   4   2   43.69    2.34
  -7   4  -2   42.26    2.01
   8  -4   2   23.70    1.39
  -8  -4  -2   23.05    1.80
  -8   4  -2   20.82    1.86
   8   4   2   23.34    1.48
  -8   4  -2   21.96    1.18
  -9  -4  -2   63.72    3.88
   9  -4   2   70.78    3.63
   9   4   2   71.78    3.68
  -9   4  -2   69.02    3.95
  -9   4  -2   65.66    3.17
  10  -4   2    2.20    0.56
 -10  -4  -2    3.36    1.06
 -10   4  -2    2.69    1.16
  10   4   2    3.46    0.67
  11  -4   2    4.25    0.68
 -11  -4  -2    5.70    1.35
 -11   4  -2    4.80    1.20
  11   4   2    5.23    0.77
 -12  -4  -2    4.09    1.43
  12  -4   2    4.97    0.76
 -12   4  -2    4.71    1.41
  12   4   2    3.77    0.80
  13  -4   2   23.25    1.61
 -13  -4  -2   19.73    2.19
 -13   4  -2   19.10    2.06
  13   4   2   22.96    1.69
 -14  -4  -2    0.53    1.57
  14  -4   2    0.86    0.74
  14   4   2    2.11    0.84
 -14   4  -2    1.61    1.46
  15  -4   2    3.34    0.88
 -15  -4  -2    3.74    1.61
  15   4   2    2.33    0.92
 -15   4  -2    3.21    1.62
 -16  -4  -2    1.52    1.81
  16  -4   2    0.07    0.87
  16   4   2    0.93    0.95
 -16   4  -2   -1.14    1.65
  17  -4   2    0.63    0.97
 -17  -4  -2   -0.36    1.95
  17   4   2   -0.09    0.99
 -17   4  -2    1.06    1.81
  18  -5  -2    3.51    1.05
  17  -5  -2    0.13    0.88
 -17  -5   2   -2.67    1.92
  17   5  -2    1.14    1.00
 -17   5   2    0.41    1.67
  16  -5  -2    7.89    1.06
 -16  -5   2    8.95    2.18
 -16   5   2    8.78    1.84
  16   5  -2    8.76    1.19
 -15  -5   2   12.90    2.14
  15  -5  -2   11.60    1.14
  15   5  -2   11.81    1.23
 -15   5   2   13.31    1.94
 -14  -5   2   12.19    2.04
  14  -5  -2   12.51    1.11
 -14   5   2   12.56    1.85
  14   5  -2   12.01    1.19
  13  -5  -2    2.47    0.69
 -13  -5   2    2.94    1.58
  13   5  -2    3.09    0.79
 -13   5   2    2.68    1.40
 -12  -5   2    1.23    1.40
  12  -5  -2    2.01    0.59
 -12   5   2    0.56    1.26
  12   5  -2    1.35    0.66
  11  -5  -2    9.52    0.84
 -11  -5   2   12.07    1.52
  11   5  -2    7.19    0.87
 -11   5   2   10.92    1.45
 -10  -5   2    0.88    1.19
  10  -5  -2    0.47    0.45
 -10   5   2    0.96    0.40
  10   5  -2    0.81    0.55
 -10   5   2    2.33    1.08
  -9  -5   2   56.94    3.67
   9  -5  -2   62.24    3.27
  -9   5   2   64.30    3.69
   9   5  -2   62.91    3.33
  -9   5   2   60.94    2.91
  -8  -5   2  109.28    6.16
   8  -5  -2  114.65    5.90
   8   5  -2  117.74    5.95
  -8   5   2  111.85    5.30
   8   5  -2  117.52    5.23
  -8   5   2  119.24    6.22
  -7  -5   2   11.04    1.17
   7  -5  -2   10.22    0.79
   7   5  -2   11.97    0.61
   7   5  -2    8.68    0.86
  -7   5   2   10.21    1.05
  -7   5   2   10.15    0.73
  -6  -5   2    1.08    0.69
   6  -5  -2    1.13    0.28
   6   5  -2    0.81    0.36
  -6   5   2    1.29    0.31
   6   5  -2    1.33    0.24
  -6   5   2    1.62    0.69
  -5  -5   2   41.12    2.36
  -5   5   2   39.30    2.34
   5   5  -2   38.04    2.10
   5   5  -2   40.68    1.84
  -5   5   2   36.83    1.88
  -4  -5   2   48.64    2.73
   4   5  -2   47.01    2.53
  -4   5   2   49.13    2.50
  -4   5   2   48.36    2.68
   4   5  -2   49.28    2.26
  -4   5   2   47.47    2.28
   3  -5  -2  306.37   15.48
  -3  -5   2  314.18   15.51
   3   5  -2  307.26   15.30
  -3   5   2  300.86   13.78
  -3   5   2  302.76   15.28
   3   5  -2  293.05   13.76
  -2  -5   2  193.13    9.76
   2  -5  -2  195.90    9.92
  -2  -5   2  195.00    9.94
  -2   5   2  190.01    9.74
  -2   5   2  198.85    8.81
   2   5  -2  190.30    8.80
  -1  -5   2  538.80   27.53
   1  -5  -2  542.79   27.49
  -1  -5   2  539.75   27.27
  -1   5   2  552.97   27.31
  -1   5   2  579.62   24.54
   1   5  -2  502.28   24.53
   0  -5  -2  373.90   19.06
   0  -5   2  383.96   18.86
   0  -5   2  379.21   19.13
   0   5   2  386.52   17.01
   0   5   2  355.45   18.92
   1  -5   2   44.99    2.47
  -1  -5  -2   43.92    2.39
   1   5   2   42.75    2.05
   1   5   2   41.62    2.26
  -1   5  -2   45.39    2.06
  -2  -5  -2  313.35   15.59
   2  -5   2  312.79   15.64
   2  -5   2  293.54   15.41
   2   5   2  307.21   15.44
  -2   5  -2  316.20   13.90
   2   5   2  298.08   13.88
   3  -5   2   29.29    1.49
  -3  -5  -2   29.40    1.70
  -3   5  -2   29.44    1.78
   3   5   2   26.29    1.52
   3   5   2   25.42    1.34
  -3   5  -2   29.12    1.38
  -4  -5  -2   48.92    2.57
   4  -5   2   47.03    2.34
  -4   5  -2   45.65    2.13
   4   5   2   41.95    2.37
  -4   5  -2   45.87    2.66
   4   5   2   42.69    2.09
  -5  -5  -2   65.23    3.52
   5  -5   2   65.91    3.33
   5   5   2   64.20    3.38
  -5   5  -2   65.09    3.62
   5   5   2   61.74    2.97
  -5   5  -2   66.54    3.02
   6  -5   2  102.32    5.17
  -6  -5  -2   98.97    5.39
  -6   5  -2  105.37    4.66
   6   5   2   98.09    4.59
   6   5   2  103.37    5.22
  -6   5  -2   96.85    5.45
  -7  -5  -2  185.35    9.87
   7  -5   2  196.37    9.65
  -7   5  -2  197.15    8.67
  -7   5  -2  179.39    9.92
   7   5   2  190.88    9.69
   8  -5   2    6.34    0.58
  -8  -5  -2    4.86    1.01
  -8   5  -2    6.18    0.50
   8   5   2    4.80    0.65
  -8   5  -2    6.08    1.12
   9  -5   2   72.51    3.76
  -9  -5  -2   69.77    4.12
  -9   5  -2   68.08    4.18
  -9   5  -2   70.65    3.33
   9   5   2   72.94    3.82
  10  -5   2  103.14    5.14
 -10  -5  -2   91.58    5.42
  10   5   2   98.46    5.20
 -10   5  -2   97.87    5.55
  11  -5   2    0.65    0.56
 -11  -5  -2    0.16    1.09
 -11   5  -2    1.42    1.24
  11   5   2   -0.01    0.63
 -12  -5  -2    3.16    1.43
  12  -5   2    1.14    0.66
 -12   5  -2    0.52    1.29
  12   5   2    1.69    0.75
  13  -5   2   -0.35    0.67
 -13  -5  -2   -0.45    1.32
  13   5   2   -0.28    0.75
 -13   5  -2   -1.17    1.39
 -14  -5  -2    9.81    1.87
  14  -5   2   10.05    1.06
 -14   5  -2    9.95    1.81
  14   5   2    8.69    1.12
  15  -5   2    4.03    0.91
 -15  -5  -2    3.55    1.77
 -15   5  -2    2.71    1.67
  15   5   2    5.47    1.04
  16  -5   2   10.40    1.16
 -16  -5  -2    7.92    2.00
  16   5   2    7.35    1.19
 -16   5  -2    5.26    1.88
  17  -5   2   -0.61    0.93
 -17  -5  -2    3.06    2.01
  17   5   2    1.13    1.04
 -17   5  -2    1.73    1.75
  17  -6  -2   -0.48    0.89
 -17  -6   2   -0.90    2.14
  17   6  -2    0.66    1.01
 -17   6   2   -1.06    1.65
 -16  -6   2    2.51    1.95
  16  -6  -2   -0.02    0.80
 -16   6   2    1.33    1.66
  16   6  -2    0.15    0.92
 -15  -6   2   19.40    2.46
  15  -6  -2   17.01    1.52
 -15   6   2   17.20    2.17
  15   6  -2   19.76    1.65
 -14  -6   2    3.96    1.76
  14  -6  -2    1.65    0.73
  14   6  -2    2.79    0.85
 -14   6   2    2.43    1.45
  13  -6  -2   17.68    1.35
 -13  -6   2   13.66    2.06
 -13   6   2   15.87    1.86
  13   6  -2   16.46    1.43
  12  -6  -2    1.62    0.60
 -12  -6   2    2.09    1.50
  12   6  -2    1.85    0.71
 -12   6   2    0.75    1.27
  11  -6  -2    0.60    0.52
 -11  -6   2    1.74    1.36
  11   6  -2    0.36    0.61
 -11   6   2    0.57    1.16
 -11   6   2    1.12    0.46
 -10  -6   2   11.63    1.53
  10  -6  -2    8.05    0.76
 -10   6   2    7.17    1.31
  10   6  -2    9.71    0.89
 -10   6   2   10.56    0.81
  -9  -6   2   76.71    4.31
   9  -6  -2   75.62    3.94
  -9   6   2   75.64    4.34
   9   6  -2   73.19    4.00
  -9   6   2   75.81    3.54
   8  -6  -2   32.70    1.82
  -8  -6   2   32.59    2.34
   8   6  -2   33.41    1.54
  -8   6   2   33.10    1.66
  -8   6   2   31.36    2.18
   8   6  -2   30.75    1.88
   7  -6  -2   77.56    3.94
  -7  -6   2   75.65    4.28
   7   6  -2   78.25    3.51
   7   6  -2   74.20    3.99
  -7   6   2   73.12    3.56
  -7   6   2   79.41    4.27
  -6  -6   2    4.83    0.93
   6  -6  -2    4.71    0.43
   6   6  -2    5.85    0.41
   6   6  -2    4.63    0.52
  -6   6   2    4.76    0.46
  -6   6   2    5.94    0.86
  -5  -6   2   26.66    1.73
   5  -6  -2   26.15    1.40
   5   6  -2   25.85    1.27
   5   6  -2   25.18    1.46
  -5   6   2   25.14    1.32
  -5   6   2   26.66    1.76
  -4  -6   2   40.74    2.38
   4   6  -2   39.20    2.11
   4   6  -2   39.92    1.89
  -4   6   2   37.62    1.91
  -4   6   2   40.28    2.07
  -4   6   2   41.22    2.36
  -3  -6   2   15.19    1.24
   3  -6  -2   13.45    1.05
   3   6  -2   12.79    0.75
  -3   6   2   13.26    0.76
  -3   6   2   12.61    0.74
   3   6  -2   12.82    0.80
   2  -6  -2    8.01    0.76
  -2  -6   2    9.83    0.90
   2   6  -2    9.49    0.59
  -2   6   2    9.53    0.54
   2   6  -2    8.76    0.58
  -2   6   2    9.38    0.61
  -1  -6   2  296.74   15.06
   1  -6  -2  291.58   15.00
  -1   6   2  288.60   14.79
  -1   6   2  308.07   13.35
   1   6  -2  295.80   13.35
   1   6  -2  286.38   14.79
   0  -6  -2  233.87   12.03
   0  -6   2  243.64   12.12
   0   6   2  222.93   11.91
   0   6   2  242.42   10.70
  -1  -6  -2   10.44    0.90
   1  -6   2    9.36    0.95
   1   6   2    8.88    0.60
   1   6   2    9.63    0.63
  -1   6  -2   10.07    0.62
   2  -6   2   27.75    1.72
  -2  -6  -2   29.00    1.67
   2   6   2   26.72    1.48
  -2   6  -2   29.00    1.35
   2   6   2   25.59    1.34
   3  -6   2  179.87    9.21
  -3  -6  -2  176.04    9.15
   3  -6   2  179.04    8.96
   3   6   2  170.76    9.00
   3   6   2  177.85    8.09
  -3   6  -2  184.11    8.11
  -4  -6  -2   17.44    1.37
   4  -6   2   19.07    1.07
  -4   6  -2   20.70    1.47
   4   6   2   18.88    0.97
   4   6   2   18.27    1.12
  -4   6  -2   19.68    1.01
  -5  -6  -2   12.97    1.16
   5  -6   2   13.95    0.83
   5   6   2   12.49    0.89
   5   6   2   12.25    0.72
  -5   6  -2   13.93    0.79
  -5   6  -2   12.99    1.23
   6  -6   2    0.70    0.30
  -6  -6  -2    2.12    0.79
   6   6   2    0.69    0.38
  -6   6  -2    0.12    0.79
  -6   6  -2    1.85    0.34
   6   6   2    0.80    0.23
  -7  -6  -2   74.03    4.27
   7  -6   2   80.10    3.98
   7   6   2   78.17    4.04
  -7   6  -2   73.05    4.35
  -7   6  -2   77.98    3.58
   7   6   2   74.82    3.50
   8  -6   2   46.65    2.54
  -8  -6  -2   46.91    2.86
  -8   6  -2   46.08    3.04
  -8   6  -2   47.92    2.28
   8   6   2   46.60    2.62
  -9  -6  -2   67.01    3.94
   9  -6   2   66.68    3.55
  -9   6  -2   66.02    4.02
  -9   6  -2   68.04    3.17
   9   6   2   66.79    3.63
  10  -6   2   13.33    1.05
 -10  -6  -2   11.14    1.51
 -10   6  -2    8.45    1.41
  10   6   2   12.76    1.18
 -10   6  -2   11.33    0.85
  11  -6   2   42.99    2.34
 -11  -6  -2   38.08    2.89
  11   6   2   39.01    2.42
 -11   6  -2   38.46    2.94
  12  -6   2    3.27    0.69
 -12  -6  -2    3.12    1.38
 -12   6  -2    1.76    1.35
  12   6   2    2.33    0.80
  13  -6   2    7.06    0.88
 -13  -6  -2    2.59    1.58
  13   6   2    4.11    0.91
 -13   6  -2    6.77    1.60
  14  -6   2    2.61    0.82
 -14  -6  -2    3.46    1.70
 -14   6  -2    3.29    1.55
  14   6   2    3.13    0.92
 -15  -6  -2   -0.53    1.72
  15  -6   2    0.55    0.81
 -15   6  -2    1.93    1.64
  15   6   2   -0.20    0.90
  16  -6   2    1.52    0.92
 -16  -6  -2    2.00    1.90
  16   6   2    1.76    1.01
 -16   6  -2    2.45    1.76
 -17  -7   2    4.19    2.30
 -17   7   2    5.12    1.82
  17   7  -2    3.32    1.12
 -16  -7   2    1.98    2.08
 -16   7   2    1.85    1.65
  16   7  -2   -0.45    0.92
  15  -7  -2    0.52    0.76
 -15  -7   2    0.89    1.99
  15   7  -2    1.45    0.90
 -15   7   2    1.78    1.58
  14  -7  -2    8.09    0.95
 -14  -7   2    8.25    1.96
  14   7  -2    6.80    1.02
 -14   7   2   10.67    1.75
  13  -7  -2    8.37    0.88
 -13  -7   2    6.43    1.78
  13   7  -2    7.86    0.97
 -13   7   2    6.12    1.59
  12  -7  -2    1.14    0.58
 -12  -7   2    3.33    1.54
  12   7  -2    1.67    0.71
 -12   7   2    1.74    1.32
 -11  -7   2    1.43    1.43
  11  -7  -2    1.61    0.53
 -11   7   2    2.20    0.52
 -11   7   2    1.75    1.14
  11   7  -2    1.38    0.65
  10  -7  -2    3.46    0.57
 -10  -7   2    5.12    1.34
 -10   7   2    6.71    0.60
  10   7  -2    4.23    0.72
 -10   7   2    5.21    1.23
  -9  -7   2    2.81    1.18
   9  -7  -2    0.82    0.42
  -9   7   2    1.10    0.46
   9   7  -2    0.75    0.54
  -9   7   2   -0.17    0.99
  -8  -7   2    9.94    1.28
   8  -7  -2    8.47    0.79
  -8   7   2    9.84    0.82
  -8   7   2   10.06    1.20
   8   7  -2    7.65    0.79
   8   7  -2   10.65    0.62
   7  -7  -2    1.53    0.35
  -7   7   2    2.15    0.43
   7   7  -2    3.77    0.35
   7   7  -2    1.45    0.47
  -7   7   2    2.53    0.79
  -6  -7   2   17.63    1.52
   6  -7  -2   18.48    1.05
  -6   7   2   17.57    1.58
  -6   7   2   17.19    1.02
   6   7  -2   17.78    1.15
   6   7  -2   17.82    0.96
  -5  -7   2    0.51    0.78
   5  -7  -2    0.93    0.24
  -5   7   2    0.25    0.33
  -5   7   2    0.65    0.67
   5   7  -2    1.87    0.33
   5   7  -2    0.86    0.34
   4  -7  -2    0.01    0.54
  -4  -7   2   -0.33    0.65
   4   7  -2    0.25    0.29
   4   7  -2   -0.03    0.27
  -4   7   2   -0.21    0.30
   3  -7  -2    3.45    0.61
  -3  -7   2    3.13    0.77
  -3   7   2    2.94    0.25
  -3   7   2    2.60    0.37
   3   7  -2    2.68    0.35
   3   7  -2    2.49    0.31
   2  -7  -2    0.69    0.53
  -2  -7   2    0.74    0.70
  -2   7   2    1.60    0.16
   2   7  -2    0.89    0.30
  -2   7   2    1.19    0.31
   2   7  -2    1.09    0.22
  -1  -7   2    5.33    0.86
   1  -7  -2    5.39    0.68
   1   7  -2    4.84    0.42
   1   7  -2    4.59    0.36
  -1   7   2    5.64    0.44
  -1   7   2    4.26    0.38
   0  -7  -2    0.02    0.52
   0  -7   2   -0.35    0.68
   0   7  -2    0.31    0.28
   0   7   2    0.13    0.37
   0   7   2    0.32    0.28
   1  -7   2   27.49    1.81
  -1  -7  -2   28.63    1.68
   1   7   2   23.89    1.42
  -1   7  -2   28.87    1.33
   1   7   2   23.98    1.31
  -2  -7  -2   23.14    1.48
   2  -7   2   22.09    1.58
   2   7   2   20.62    1.11
   2   7   2   21.28    1.22
  -2   7  -2   22.14    1.14
  -3  -7  -2   14.85    1.21
   3  -7   2   13.48    0.80
   3  -7   2   14.45    1.25
  -3   7  -2   13.82    0.82
   3   7   2   13.51    0.78
   3   7   2   13.30    0.87
   4  -7   2    2.41    0.67
  -4  -7  -2    2.85    0.67
   4  -7   2    3.39    0.31
  -4   7  -2    2.17    0.34
   4   7   2    2.99    0.33
   4   7   2    2.55    0.38
  -5  -7  -2   36.22    2.34
   5  -7   2   38.26    1.99
  -5   7  -2   42.01    1.86
   5   7   2   34.15    1.79
  -5   7  -2   37.25    2.48
   5   7   2   37.37    2.06
   6  -7   2   34.88    1.77
  -6  -7  -2   30.70    2.07
   6   7   2   33.11    1.85
  -6   7  -2   33.66    2.30
  -6   7  -2   33.85    1.63
   6   7   2   29.22    1.56
   7  -7   2    0.38    0.35
  -7  -7  -2   -0.17    0.79
  -7   7  -2    1.12    0.41
   7   7   2    0.86    0.26
  -7   7  -2    0.94    0.94
   7   7   2    0.82    0.46
   8  -7   2    9.76    0.84
  -8  -7  -2    8.82    1.27
   8   7   2    8.88    0.85
  -8   7  -2    9.31    1.28
  -8   7  -2   11.57    0.81
   9  -7   2   17.99    1.22
  -9  -7  -2   16.77    1.72
   9   7   2   19.45    1.36
  -9   7  -2   19.77    1.82
  -9   7  -2   17.97    1.10
 -10  -7  -2   44.51    2.90
  10  -7   2   46.52    2.47
 -10   7  -2   42.11    2.17
  10   7   2   42.06    2.57
 -10   7  -2   46.00    3.10
  11  -7   2    3.73    0.67
 -11  -7  -2    5.61    1.41
  11   7   2    3.74    0.80
 -11   7  -2    4.15    1.41
 -12  -7  -2   -0.22    1.38
  12  -7   2   -0.08    0.62
  12   7   2    0.94    0.76
 -12   7  -2    0.10    1.38
 -13  -7  -2   22.29    2.14
  13  -7   2   19.79    1.54
  13   7   2   19.55    1.66
 -13   7  -2   19.84    2.16
 -14  -7  -2    7.85    1.85
  14  -7   2    4.37    0.88
 -14   7  -2    6.66    1.70
  14   7   2    5.71    1.03
 -15  -7  -2   -0.67    1.78
 -15   7  -2    1.32    1.67
  15   7   2    0.34    0.93
 -16  -7  -2    2.86    1.94
 -16   7  -2    2.44    1.74
  16   7   2    1.68    1.03
 -16  -8   2    1.67    2.11
  16   8  -2    0.93    0.97
 -16   8   2   -0.57    1.62
 -15  -8   2    3.80    2.02
 -15   8   2    6.78    1.82
  15   8  -2    7.39    1.11
 -14  -8   2    3.07    1.83
  14   8  -2    6.11    0.98
 -14   8   2    3.43    1.56
  13  -8  -2    0.43    0.65
 -13  -8   2    0.84    1.69
 -13   8   2    3.44    1.43
  13   8  -2    0.25    0.76
  12  -8  -2    9.98    0.86
 -12  -8   2    7.07    1.77
 -12   8   2    7.85    1.55
  12   8  -2    8.01    0.96
  11  -8  -2    0.42    0.51
 -11  -8   2    2.99    1.48
 -11   8   2    1.08    0.57
 -11   8   2    0.11    1.18
  11   8  -2    1.26    0.67
 -10  -8   2    5.67    1.46
  10  -8  -2    1.52    0.50
  10   8  -2    2.30    0.63
 -10   8   2    2.61    0.55
 -10   8   2    1.61    1.02
   9  -8  -2    1.41    0.46
  -9  -8   2    1.93    1.26
   9   8  -2    1.21    0.57
  -9   8   2    1.38    0.52
  -9   8   2    1.75    1.04
   8  -8  -2    5.67    0.54
  -8  -8   2    4.89    1.31
   8   8  -2    5.60    0.47
  -8   8   2    5.48    1.13
  -8   8   2    6.15    0.61
   8   8  -2    5.77    0.68
  -7  -8   2    4.64    1.17
   7  -8  -2    3.88    0.40
   7   8  -2    3.54    0.40
  -7   8   2    2.01    0.47
  -7   8   2    3.24    0.96
   7   8  -2    2.81    0.52
  -6  -8   2   -0.61    0.93
   6  -8  -2    0.74    0.27
   6  -8  -2    0.69    0.70
   6   8  -2    0.72    0.33
   6   8  -2    0.99    0.39
  -6   8   2    0.43    0.39
  -5  -8   2   12.65    1.33
   5  -8  -2   12.96    0.77
   5  -8  -2   11.78    1.10
   5   8  -2   13.65    0.80
   5   8  -2   11.22    0.88
  -5   8   2   11.90    0.83
  -4  -8   2   52.46    3.00
   4  -8  -2   49.70    2.52
   4  -8  -2   47.76    2.80
   4   8  -2   49.36    2.34
   4   8  -2   48.09    2.59
  -4   8   2   48.69    2.37
   3  -8  -2   10.41    0.93
  -3  -8   2    9.70    1.07
  -3   8   2    9.03    0.65
   3   8  -2    9.00    0.67
   3   8  -2    9.12    0.65
  -2  -8   2   46.20    2.82
   2  -8  -2   46.89    2.65
   2   8  -2   43.85    2.39
   2   8  -2   46.58    2.22
  -2   8   2   48.52    2.22
  -1  -8   2   -0.07    0.71
   1  -8  -2    0.63    0.57
  -1   8   2   -0.33    0.31
   1   8  -2    0.27    0.16
   1   8  -2    0.38    0.31
   0  -8   2    0.07    0.76
   0  -8  -2   -0.69    0.56
   0   8   2   -0.38    0.31
   0   8  -2    0.62    0.31
   0   8   2    0.12    0.38
  -1  -8  -2    0.91    0.56
   1  -8   2    0.80    0.75
   1   8   2    0.51    0.27
  -1   8  -2    0.89    0.30
   1   8   2    0.80    0.33
   2  -8   2    0.72    0.63
  -2  -8  -2    0.76    0.63
  -2   8  -2    0.98    0.31
   2   8   2    0.45    0.32
   2   8   2    0.55    0.27
  -3  -8  -2    0.80    0.66
   3  -8   2    0.43    0.67
   3   8   2    0.20    0.29
   3   8   2    0.00    0.30
  -3   8  -2   -0.09    0.33
   4  -8   2    4.76    0.37
   4  -8   2    5.18    0.87
  -4  -8  -2    5.09    0.81
   4   8   2    4.27    0.47
   4   8   2    4.71    0.44
  -5  -8  -2   10.84    1.13
   5  -8   2    8.90    1.08
   5  -8   2    9.59    0.70
   5   8   2    9.76    0.82
  -5   8  -2   12.46    0.76
   5   8   2    9.68    0.70
  -6  -8  -2    3.59    0.98
   6  -8   2    4.43    0.44
   6   8   2    4.28    0.55
   6   8   2    3.95    0.40
  -6   8  -2    3.89    0.49
  -6   8  -2    5.75    1.01
  -7  -8  -2    9.48    1.23
   7  -8   2    8.85    0.73
   7   8   2    7.76    0.60
  -7   8  -2    9.72    0.77
  -7   8  -2    6.43    1.22
   7   8   2    7.09    0.74
  -8  -8  -2   13.84    1.49
   8  -8   2   13.45    0.99
  -8   8  -2   14.78    0.97
  -8   8  -2   11.61    1.44
   8   8   2   14.19    1.13
  -9  -8  -2    1.79    1.17
   9  -8   2    1.06    0.46
  -9   8  -2    1.48    0.49
  -9   8  -2    1.09    1.04
   9   8   2    1.43    0.62
 -10  -8  -2   10.13    1.37
  10  -8   2    7.97    0.78
  10   8   2    7.75    0.91
 -10   8  -2    8.55    1.48
 -10   8  -2    8.30    0.72
  11  -8   2    8.35    0.82
 -11  -8  -2    6.24    1.41
 -11   8  -2    6.41    1.57
  11   8   2    6.91    0.94
  12  -8   2    2.00    0.68
 -12  -8  -2    3.49    1.54
 -12   8  -2    4.55    1.39
  12   8   2    2.95    0.83
 -13  -8  -2   -1.17    1.51
  13   8   2    0.68    0.82
 -13   8  -2    0.01    1.36
 -14  -8  -2    3.56    1.79
 -14   8  -2    2.73    1.66
  14   8   2    1.53    0.91
 -15  -8  -2    1.28    1.83
 -15   8  -2   -0.44    1.63
  15   8   2    0.88    0.96
 -16  -8  -2    0.80    1.97
  16   8   2   -0.55    0.99
 -16   8  -2    0.62    1.74
 -16  -9   2    0.23    2.21
  16   9  -2    3.12    1.06
 -16   9   2    2.50    1.68
 -15  -9   2   -0.59    1.97
  15   9  -2    0.80    0.91
 -15   9   2    1.24    1.57
 -14  -9   2    5.07    1.93
 -14   9   2    3.15    1.55
  14   9  -2    3.61    0.92
 -13  -9   2    7.21    1.87
  13   9  -2    4.69    0.91
 -13   9   2    5.61    1.54
 -12  -9   2    6.47    1.81
 -12   9   2    9.36    1.59
  12   9  -2    8.05    0.97
 -11  -9   2    0.08    1.44
 -11   9   2   -0.17    0.56
 -11   9   2    0.73    1.24
  11   9  -2   -0.06    0.65
 -10  -9   2   14.15    1.83
  10  -9  -2   17.68    1.20
  10   9  -2   16.99    1.34
 -10   9   2   16.99    1.19
 -10   9   2   18.95    1.82
  -9  -9   2    4.16    1.41
   9  -9  -2    4.76    0.54
  -9   9   2    3.91    0.59
  -9   9   2    4.42    1.19
   9   9  -2    4.94    0.68
  -8  -9   2   -0.92    1.18
   8  -9  -2   -0.16    0.36
   8   9  -2   -0.47    0.48
  -8   9   2    0.30    0.98
  -8   9   2    0.20    0.47
  -7  -9   2    2.54    1.11
   7  -9  -2    4.06    0.91
   7  -9  -2    2.96    0.38
   7   9  -2    2.29    0.39
   7   9  -2    1.96    0.52
  -7   9   2    3.38    0.54
   6  -9  -2    5.67    0.52
  -6  -9   2    4.65    1.18
   6  -9  -2    6.56    0.94
  -6   9   2    4.46    0.56
   6   9  -2    4.96    0.57
   6   9  -2    5.12    0.50
   5  -9  -2   53.42    3.12
  -5  -9   2   53.32    3.34
   5  -9  -2   53.65    2.80
   5   9  -2   59.58    2.62
   5   9  -2   54.36    2.89
  -5   9   2   52.43    2.63
   4  -9  -2    0.85    0.18
   4  -9  -2    1.04    0.61
  -4  -9   2    0.29    0.86
   4   9  -2    1.25    0.33
  -4   9   2    0.84    0.40
  -3  -9   2   66.71    3.83
   3  -9  -2   66.83    3.66
   3   9  -2   65.59    3.40
   3   9  -2   65.50    3.12
  -3   9   2   65.64    3.11
   2  -9  -2    8.08    0.90
  -2  -9   2    9.83    1.21
   2   9  -2    9.08    0.70
  -2   9   2    9.42    0.72
   2   9  -2    8.83    0.60
  -1  -9   2    1.95    0.95
   1  -9  -2    2.63    0.72
  -1   9   2    2.66    0.42
   1   9  -2    1.49    0.36
   1   9  -2    2.53    0.22
   0  -9  -2    3.84    0.79
   0  -9   2    3.86    0.96
   0   9   2    5.62    0.48
   0   9   2    4.05    0.49
   0   9  -2    4.76    0.48
  -1  -9  -2   14.53    1.25
   1  -9   2   14.32    1.34
  -1   9  -2   16.54    0.89
   1   9   2   13.13    0.96
   1   9   2   15.74    0.93
  -2  -9  -2   45.69    2.67
   2  -9   2   46.42    2.70
   2   9   2   43.55    2.36
  -2   9  -2   45.37    2.18
   2   9   2   42.98    2.16
   3  -9   2  294.46   14.81
  -3  -9  -2  282.25   14.74
  -3   9  -2  289.83   13.07
   3   9   2  281.61   13.05
   3   9   2  288.46   14.49
   4  -9   2    1.62    0.74
  -4  -9  -2    4.38    0.87
   4   9   2    3.71    0.45
  -4   9  -2    4.36    0.48
   4   9   2    3.84    0.46
   5  -9   2   82.11    4.55
   5  -9   2   83.15    4.18
  -5  -9  -2   78.15    4.51
  -5   9  -2   86.84    3.86
   5   9   2   80.68    4.25
   5   9   2   79.44    3.80
   6  -9   2   75.03    4.42
  -6  -9  -2   77.28    4.42
   6  -9   2   85.66    4.10
  -6   9  -2   82.43    3.77
   6   9   2   78.56    4.18
   6   9   2   77.27    3.70
  -7  -9  -2   26.78    2.05
   7  -9   2   27.28    1.49
  -7   9  -2   25.05    2.06
   7   9   2   23.75    1.31
   7   9   2   24.77    1.60
  -7   9  -2   27.52    1.44
   8  -9   2    2.15    0.45
  -8  -9  -2    1.72    1.11
  -8   9  -2    2.34    1.16
   8   9   2    2.34    0.60
  -8   9  -2    2.00    0.51
  -9  -9  -2    5.66    1.25
   9  -9   2    5.72    0.62
  -9   9  -2    4.89    1.32
   9   9   2    5.62    0.78
  -9   9  -2    5.01    0.64
 -10  -9  -2   23.87    2.26
  10   9   2   24.27    1.71
 -10   9  -2   25.06    1.44
 -10   9  -2   23.51    2.18
 -11  -9  -2  102.90    5.96
 -11   9  -2  104.66    6.00
  11   9   2  105.66    5.57
 -12  -9  -2    1.44    1.54
 -12   9  -2    0.25    1.44
  12   9   2    1.94    0.82
 -13  -9  -2    5.87    1.73
  13   9   2    4.03    0.95
 -13   9  -2    4.32    1.60
 -14  -9  -2   14.54    2.15
  14   9   2   16.51    1.48
 -14   9  -2   17.11    2.16
 -15  -9  -2    5.24    1.99
  15   9   2    5.05    1.10
 -15   9  -2    4.97    1.78
 -16  -9  -2    3.01    2.04
  16   9   2    1.67    1.07
 -16   9  -2    5.46    1.84
 -16 -10   2   -1.62    2.14
 -16  10   2    2.20    1.83
  16  10  -2    0.41    1.00
 -15 -10   2    4.52    2.10
  15  10  -2    6.49    1.09
 -15  10   2    5.09    1.77
 -14 -10   2    2.66    2.00
  14  10  -2    2.57    0.90
 -14  10   2    3.95    1.72
 -13 -10   2    1.62    1.82
  13  10  -2    0.28    0.78
 -13  10   2    1.87    1.50
 -12 -10   2    2.54    1.70
 -12  10   2    3.99    1.44
  12  10  -2    1.14    0.76
 -11 -10   2    8.35    1.79
  11  10  -2    7.32    0.91
 -11  10   2    9.67    1.54
 -11  10   2    7.95    0.82
 -10 -10   2    6.64    1.65
 -10  10   2    8.19    0.77
  10  10  -2    7.21    0.86
 -10  10   2    7.79    1.40
   9 -10  -2   15.74    1.56
  -9 -10   2   12.49    1.83
  -9  10   2   13.84    1.09
   9  10  -2   17.24    1.23
   8 -10  -2    4.89    1.05
  -8 -10   2    4.67    1.29
  -8  10   2    5.49    0.66
   8  10  -2    4.70    0.66
   7 -10  -2   29.88    1.99
  -7 -10   2   28.63    2.45
   7  10  -2   28.08    1.72
  -7  10   2   29.43    1.59
   7  10  -2   28.57    1.48
  -6 -10   2    6.53    1.23
   6 -10  -2    5.46    0.95
  -6  10   2    5.95    0.64
   6  10  -2    6.43    0.56
   6  10  -2    5.76    0.60
   5 -10  -2   94.41    5.13
  -5 -10   2   90.68    5.26
   5  10  -2   97.03    4.88
  -5  10   2   94.36    4.43
   5  10  -2   95.21    4.40
  -4 -10   2   62.24    3.80
   4 -10  -2   65.12    3.64
   4  10  -2   65.43    3.08
  -4  10   2   66.68    3.11
   4  10  -2   63.97    3.37
   3 -10  -2    4.13    0.80
  -3 -10   2    5.23    1.17
   3  10  -2    3.61    0.50
   3  10  -2    4.04    0.39
  -3  10   2    4.54    0.53
   2 -10  -2   52.41    2.97
  -2 -10   2   50.89    3.12
   2  10  -2   48.16    2.60
  -2  10   2   53.75    2.47
   2  10  -2   49.32    2.45
   1 -10  -2   13.87    1.30
  -1 -10   2   13.88    1.52
  -1  10   2   14.74    0.95
   1  10  -2   15.29    0.95
   0 -10   2   11.92    1.39
   0 -10  -2    9.61    1.06
   0  10   2    8.72    0.71
   0  10  -2   11.48    0.78
   0  10   2    8.42    0.76
  -1 -10  -2    0.74    0.69
   1 -10   2    1.06    0.85
  -1  10  -2    0.25    0.39
   1  10   2   -0.23    0.37
   1  10   2    0.81    0.41
   2 -10   2    6.36    1.06
  -2 -10  -2    7.64    0.96
  -2  10  -2    7.00    0.60
   2  10   2    7.51    0.61
   2  10   2    5.76    0.54
   3 -10   2   72.67    3.99
  -3 -10  -2   71.47    3.98
  -3  10  -2   71.70    3.35
   3  10   2   67.54    3.66
   3  10   2   70.29    3.33
   4 -10   2  255.15   13.26
  -4 -10  -2  249.08   13.22
   4  10   2  251.93   12.95
   4  10   2  261.37   11.66
  -4  10  -2  262.39   11.69
   5 -10   2    0.37    0.83
  -5 -10  -2    0.75    0.82
   5  10   2   -0.48    0.38
   5  10   2    0.05    0.38
  -5  10  -2    0.62    0.44
  -6 -10  -2   25.94    2.09
   6 -10   2   29.90    2.06
   6  10   2   25.11    1.39
  -6  10  -2   28.50    1.49
   6  10   2   27.05    1.63
   7 -10   2   55.49    3.30
  -7 -10  -2   54.79    3.27
   7  10   2   55.40    2.96
  -7  10  -2   55.88    2.65
   7  10   2   49.77    2.57
   8 -10   2   38.68    2.69
  -8 -10  -2   40.40    2.80
   8  10   2   39.62    2.31
  -8  10  -2   40.19    2.05
  -9 -10  -2    7.10    1.34
  -9  10  -2    7.26    1.47
  -9  10  -2    7.61    0.75
   9  10   2    7.56    0.87
 -10 -10  -2   10.56    1.62
 -10  10  -2    9.81    0.86
  10  10   2    8.98    0.99
 -10  10  -2   10.14    1.64
 -11 -10  -2    3.06    1.40
  11  10   2    0.63    0.76
 -11  10  -2    0.47    0.60
 -11  10  -2    1.11    1.44
 -12 -10  -2   52.37    3.65
  12  10   2   53.03    3.10
 -12  10  -2   52.95    3.70
 -13 -10  -2    6.28    1.77
 -13  10  -2    5.26    1.70
  13  10   2    5.51    1.00
 -14 -10  -2    2.03    1.77
  14  10   2   -0.15    0.91
 -14  10  -2    0.22    1.62
 -15 -10  -2    6.36    2.08
  15  10   2    9.94    1.28
 -15  10  -2    9.28    2.02
  16  11  -2   11.26    1.33
 -15 -11   2    4.50    2.21
 -15  11   2    3.26    1.66
  15  11  -2    1.75    0.98
 -14 -11   2    3.49    2.05
  14  11  -2    0.83    0.87
 -14  11   2    1.98    1.56
  13 -11  -2    3.95    1.41
 -13 -11   2    2.70    1.93
  13  11  -2    2.80    0.86
  12 -11  -2   -0.40    1.24
 -12 -11   2    2.41    1.74
  12  11  -2    1.04    0.76
  11 -11  -2   -0.19    1.15
 -11 -11   2    2.93    1.73
  11  11  -2    2.15    0.74
 -11  11   2    3.37    0.74
  10 -11  -2   32.10    2.44
 -10 -11   2   31.65    2.86
  10  11  -2   33.07    2.05
 -10  11   2   34.38    1.88
   9 -11  -2    7.13    1.23
   9  11  -2    8.37    0.82
  -9  11   2    5.24    0.75
   8 -11  -2   53.96    3.31
  -8 -11   2   52.78    3.64
   8  11  -2   52.15    2.99
  -8  11   2   58.51    2.74
   7 -11  -2    8.22    1.21
  -7 -11   2   12.43    1.72
   7  11  -2   11.89    0.87
   7  11  -2   11.93    0.99
  -7  11   2   12.68    0.99
   6 -11  -2   18.40    1.61
   6  11  -2   18.88    1.12
  -5 -11   2    3.63    1.20
  -5  11   2    1.40    0.54
   5  11  -2    3.92    0.49
   5  11  -2    7.61    0.57
  -4 -11   2   -1.71    1.12
   4 -11  -2    0.19    0.67
  -4  11   2    1.09    0.48
   4  11  -2    0.76    0.42
   4  11  -2    0.66    0.33
   3 -11  -2  111.69    5.91
  -3 -11   2  117.82    6.11
   3  11  -2  103.46    5.10
   3  11  -2  103.86    5.59
  -3  11   2  116.47    5.14
   2 -11  -2    8.03    1.04
  -2 -11   2    5.24    1.23
  -2  11   2    7.97    0.66
   2  11  -2    5.64    0.61
   2  11  -2    7.07    0.55
   1 -11  -2   -0.30    0.81
  -1 -11   2   -0.26    0.97
  -1  11   2    0.66    0.42
   1  11  -2    0.41    0.43
   0 -11   2   24.73    2.03
   0 -11  -2   20.85    1.81
   0  11   2   23.98    1.37
   0  11  -2   27.37    1.37
  -1 -11  -2  125.36    6.78
   1 -11   2  129.86    6.94
  -1  11  -2  134.00    5.90
   1  11   2  126.06    6.57
   1  11   2  122.04    5.90
  -2 -11  -2   25.65    1.95
   2 -11   2   23.81    1.91
   2  11   2   27.81    1.41
  -2  11  -2   25.33    1.40
   2  11   2   23.75    1.48
  -3 -11  -2    0.35    0.89
   3 -11   2    1.82    0.93
   3  11   2    1.81    0.41
  -3  11  -2    0.86    0.43
   3  11   2    1.18    0.47
   4 -11   2    4.00    0.90
  -4 -11  -2    2.12    0.91
   4  11   2    3.05    0.51
  -4  11  -2    3.15    0.53
   4  11   2    2.78    0.48
  -5 -11  -2   87.49    4.89
   5 -11   2   88.09    4.84
   5  11   2   86.34    4.08
  -5  11  -2   90.26    4.13
   5  11   2   84.33    4.54
   6 -11   2   27.58    2.05
  -6 -11  -2   31.10    2.26
   6  11   2   28.05    1.55
  -6  11  -2   30.55    1.62
   6  11   2   29.80    1.76
  -7 -11  -2   11.12    1.47
   7 -11   2   11.57    1.37
  -7  11  -2   10.93    0.86
   7  11   2   11.12    0.93
   7  11   2   11.04    0.83
   8 -11   2    2.04    1.10
  -8 -11  -2    3.09    1.25
  -8  11  -2    2.29    0.58
   8  11   2    2.82    0.64
  -9 -11  -2   24.21    2.25
   9 -11   2   21.57    2.00
  -9  11  -2   23.27    1.38
   9  11   2   21.92    1.59
 -10 -11  -2    4.42    1.50
  10 -11   2    3.55    1.21
  10  11   2    3.07    0.77
 -10  11  -2    2.67    0.69
 -11 -11  -2    5.60    1.62
 -11  11  -2    5.28    1.57
  11  11   2    4.63    0.88
 -11  11  -2    3.20    0.72
 -12 -11  -2    0.83    1.61
 -12  11  -2    2.51    1.59
  12  11   2    1.40    0.85
 -13 -11  -2    5.70    1.78
  13  11   2    2.52    0.94
 -13  11  -2    3.73    1.69
 -14 -11  -2   13.47    2.21
  14  11   2   12.54    1.35
 -14  11  -2   11.28    2.07
 -15 -11  -2    5.00    2.02
 -15  11  -2    2.10    1.78
  15  11   2    3.69    1.10
  15 -12  -2    1.37    1.43
 -15 -12   2    1.41    2.36
  15  12  -2   -0.15    0.92
 -14 -12   2    1.93    2.14
  14 -12  -2   -0.02    1.37
  14  12  -2    0.13    0.88
 -13 -12   2    4.73    2.05
  13 -12  -2    2.02    1.39
  13  12  -2    3.59    0.91
  12 -12  -2   16.78    1.85
 -12 -12   2   10.38    2.20
  12  12  -2   15.34    1.41
  11 -12  -2    1.52    1.25
 -11 -12   2   -0.39    1.76
  11  12  -2    0.08    0.71
 -11  12   2    1.71    0.74
  10 -12  -2    2.67    1.10
 -10 -12   2    2.70    1.57
 -10  12   2    1.48    0.68
  10  12  -2    1.63    0.70
   9 -12  -2    9.07    1.43
  -9 -12   2   10.35    1.78
  -9  12   2   13.61    1.01
   9  12  -2   10.57    0.98
   8 -12  -2   28.01    2.14
  -8 -12   2   29.51    2.72
   8  12  -2   27.58    1.76
  -8  12   2   29.42    1.67
   7  12  -2   15.79    1.06
   6  12  -2   12.32    0.93
  -5 -12   2   11.98    1.73
   5 -12  -2   12.23    1.27
  -5  12   2   12.19    0.98
   5  12  -2   11.44    0.91
   5  12  -2   11.78    0.92
   4 -12  -2    4.52    0.97
  -4 -12   2    5.66    1.47
  -4  12   2    5.49    0.66
   4  12  -2    5.51    0.61
   4  12  -2    5.58    0.51
   3 -12  -2    3.94    0.97
  -3 -12   2    6.54    1.45
   3  12  -2    4.89    0.45
  -3  12   2    5.12    0.63
   3  12  -2    4.78    0.60
  -2 -12   2    0.35    1.23
   2 -12  -2   -0.01    0.76
  -2  12   2    1.01    0.47
   2  12  -2   -0.17    0.47
  -1 -12   2   11.33    1.55
   1 -12  -2   11.60    1.25
   1  12  -2    9.39    0.78
  -1  12   2    9.47    0.79
   0 -12   2    8.92    1.45
   0 -12  -2    6.84    1.08
   0  12   2    6.55    0.68
   0  12  -2    7.35    0.67
  -1 -12  -2   14.11    1.39
   1 -12   2   13.83    1.54
  -1  12  -2   14.97    1.00
   1  12   2   12.98    1.01
  -2 -12  -2    4.67    1.07
   2 -12   2    2.11    1.09
   2  12   2    2.65    0.56
  -2  12  -2    4.49    0.59
   2  12   2    2.22    0.51
  -3 -12  -2    4.24    1.10
   3 -12   2    3.05    1.06
   3  12   2    4.06    0.51
  -3  12  -2    3.44    0.59
   3  12   2    2.55    0.58
   4 -12   2    8.26    1.25
  -4 -12  -2   10.38    1.26
   4  12   2    9.77    0.82
  -4  12  -2    9.67    0.78
   4  12   2    9.45    0.88
  -5 -12  -2   24.32    1.93
   5 -12   2   25.47    1.88
   5  12   2   24.40    1.51
   5  12   2   23.35    1.38
  -5  12  -2   24.05    1.42
  -6 -12  -2    0.13    1.10
   6 -12   2    0.80    0.96
  -6  12  -2   -0.03    0.52
   6  12   2    0.36    0.48
   6  12   2    1.06    0.47
   7 -12   2    1.83    1.06
  -7 -12  -2    2.18    1.27
   7  12   2    1.72    0.59
  -7  12  -2    2.29    0.60
   8 -12   2   28.10    2.27
  -8 -12  -2   27.23    2.22
  -8  12  -2   27.38    1.59
   8  12   2   27.80    1.78
   9 -12   2    3.62    1.29
  -9 -12  -2    4.38    1.37
  -9  12  -2    5.70    0.74
   9  12   2    4.00    0.77
  10 -12   2    1.36    1.26
 -10 -12  -2    0.12    1.44
 -10  12  -2    0.70    0.68
  10  12   2    0.52    0.73
  11 -12   2    1.67    1.33
 -11 -12  -2   -0.13    1.53
 -11  12  -2    0.19    0.69
  11  12   2   -0.52    0.76
 -12 -12  -2    1.05    1.63
  12 -12   2    4.62    1.52
  12  12   2    4.31    0.94
  13 -12   2    1.04    1.45
 -13 -12  -2    4.01    1.82
  13  12   2    1.23    0.92
 -14 -12  -2   -1.34    1.80
  14 -12   2   -0.05    1.44
  14  12   2   -1.06    0.94
  15  12   2   -1.39    1.01
  15  13  -2    3.23    1.03
  14 -13  -2    1.77    1.53
 -14 -13   2    1.40    2.21
  14  13  -2    1.95    0.95
  13 -13  -2    5.96    1.53
 -13 -13   2    1.52    2.13
  13  13  -2    4.09    0.95
  12 -13  -2   -0.43    1.31
 -12 -13   2    0.75    1.98
  12  13  -2    1.03    0.83
  11 -13  -2   11.35    1.65
 -11 -13   2   11.39    2.21
  11  13  -2   12.95    1.18
 -11  13   2   13.52    1.11
 -10 -13   2    2.58    1.86
  10 -13  -2    3.85    1.26
  10  13  -2    5.00    0.82
 -10  13   2    7.34    0.89
   9 -13  -2   17.27    1.74
  -9 -13   2   18.18    2.27
  -9  13   2   17.32    1.32
   9  13  -2   18.25    1.39
  -8 -13   2    1.38    1.70
   8 -13  -2    1.27    1.03
  -8  13   2    1.35    0.68
   8  13  -2    2.18    0.61
  -7 -13   2   19.23    2.24
   7 -13  -2   18.93    1.67
  -7  13   2   21.11    1.36
   7  13  -2   20.72    1.22
   7  13  -2   19.52    1.37
   6 -13  -2    4.82    1.00
  -6 -13   2    4.54    1.65
   6  13  -2    4.41    0.59
   6  13  -2    4.83    0.61
   5 -13  -2    1.98    0.92
  -5 -13   2    0.04    1.45
  -5  13   2    1.83    0.60
   5  13  -2    1.83    0.53
  -4 -13   2   11.06    1.76
   4 -13  -2    5.49    1.05
   4  13  -2   12.40    0.93
  -4  13   2    8.12    0.80
  -3 -13   2    3.05    1.45
   3 -13  -2    2.97    1.01
  -3  13   2    4.53    0.65
   3  13  -2    3.99    0.61
  -2 -13   2   33.56    2.60
   2 -13  -2   33.09    2.36
  -2  13   2   35.39    1.81
   2  13  -2   31.42    1.78
  -1 -13   2   15.10    1.89
   1 -13  -2   17.03    1.59
   1  13  -2   17.23    1.16
  -1  13   2   18.77    1.19
   0 -13   2   13.46    1.77
   0 -13  -2   15.12    1.53
   0  13   2   16.83    1.13
   0  13  -2   15.67    1.04
   1 -13   2   26.03    2.29
  -1 -13  -2   25.08    2.03
  -1  13  -2   26.68    1.45
   1  13   2   22.06    1.45
   2 -13   2    0.19    1.11
  -2 -13  -2    0.51    1.05
  -2  13  -2    1.00    0.54
   2  13   2    0.54    0.54
   3 -13   2    3.36    1.14
  -3 -13  -2    5.77    1.21
   3  13   2    4.86    0.67
  -3  13  -2    5.07    0.63
  -4 -13  -2   -0.54    1.12
   4 -13   2    0.10    0.99
   4  13   2   -0.28    0.54
  -4  13  -2    0.54    0.55
  -5 -13  -2   11.65    1.42
   5 -13   2   12.96    1.47
   5  13   2   10.78    0.89
   5  13   2   11.59    0.97
  -6 -13  -2   -0.10    1.07
   6 -13   2    1.84    0.96
   6  13   2    0.16    0.52
  -6  13  -2    0.15    0.58
   6  13   2    0.02    0.50
  -7 -13  -2    5.54    1.42
   7 -13   2    3.95    1.18
   7  13   2    3.31    0.69
  -7  13  -2    4.38    0.72
  -8 -13  -2    0.44    1.21
   8 -13   2    1.83    1.16
  -8  13  -2    0.62    0.68
   8  13   2    1.47    0.65
   9 -13   2   -1.43    1.14
  -9 -13  -2    1.48    1.46
  -9  13  -2   -0.10    0.69
   9  13   2   -1.05    0.65
 -10 -13  -2    1.40    1.54
  10 -13   2    1.74    1.25
  10  13   2    2.33    0.82
 -10  13  -2    4.04    0.79
  11 -13   2    0.67    1.39
 -11 -13  -2   -1.01    1.57
 -11  13  -2   -1.52    0.71
  11  13   2   -0.21    0.80
 -12 -13  -2    5.49    1.76
  12 -13   2    0.31    1.42
  12  13   2    1.79    0.89
 -13 -13  -2    0.53    1.89
  13 -13   2   -0.41    1.46
  13  13   2   -0.23    0.93
  14 -13   2   -0.13    1.53
 -14 -13  -2   -1.15    1.85
  14  13   2   -1.88    0.93
  14 -14  -2   -0.29    1.41
 -14 -14   2    0.78    2.29
  14  14  -2    1.80    0.94
  13 -14  -2    5.53    1.54
 -13 -14   2    5.36    2.27
  13  14  -2    4.59    1.00
 -12 -14   2    1.57    2.10
  12 -14  -2   -0.01    1.33
  12  14  -2   -0.02    0.80
 -11 -14   2   12.73    2.37
  11 -14  -2   15.61    1.78
 -11  14   2   18.26    1.40
  11  14  -2   10.91    1.18
 -10 -14   2    3.50    1.95
  10 -14  -2    1.10    1.21
  10  14  -2   -0.18    0.69
 -10  14   2    1.22    0.75
   9 -14  -2    2.29    1.19
  -9 -14   2    1.44    1.82
  -9  14   2    1.25    0.75
  -8 -14   2    0.62    1.74
   8 -14  -2    0.74    1.07
  -8  14   2   -0.25    0.68
   7 -14  -2    0.58    1.03
  -7 -14   2   -0.87    1.66
  -7  14   2    0.17    0.66
   7  14  -2   -0.35    0.55
  -6 -14   2    9.23    1.77
   6 -14  -2    8.96    1.29
   6  14  -2    9.94    0.83
  -6  14   2    7.96    0.88
  -5 -14   2   24.63    2.47
   5 -14  -2   26.27    1.97
  -5  14   2   27.71    1.60
   5  14  -2   27.11    1.55
   4 -14  -2    2.75    1.04
  -4 -14   2    0.86    1.61
   4  14  -2    3.95    0.66
  -4  14   2    4.21    0.70
   3 -14  -2    7.41    1.19
  -3 -14   2    5.83    1.67
  -3  14   2    5.67    0.74
   3  14  -2    5.39    0.71
   2 -14  -2   32.08    2.26
  -2 -14   2   30.50    2.71
   2  14  -2   26.70    1.64
  -2  14   2   30.37    1.68
  -1 -14   2    0.57    1.45
   1 -14  -2   -1.14    0.99
  -1  14   2    0.10    0.58
   1  14  -2    0.44    0.58
   0 -14   2   27.61    2.38
   0 -14  -2   30.28    2.29
   0  14   2   29.43    1.67
   0  14  -2   29.34    1.61
  -1 -14  -2   -0.64    1.06
   1 -14   2    0.41    1.26
  -1  14  -2    0.48    0.57
   1  14   2   -0.26    0.57
  -2 -14  -2    3.96    1.21
   2 -14   2    6.35    1.27
   2  14   2    3.34    0.70
  -2  14  -2    4.38    0.64
   3 -14   2    2.00    1.18
  -3 -14  -2   -0.15    1.14
  -3  14  -2    0.97    0.58
   3  14   2    1.69    0.63
   4 -14   2    0.47    1.08
  -4 -14  -2    0.66    1.23
   4  14   2   -0.68    0.59
  -4  14  -2    0.41    0.60
  -5 -14  -2    3.76    1.31
   5 -14   2    1.71    1.12
   5  14   2    1.88    0.62
  -5  14  -2    2.21    0.64
   6 -14   2   20.67    1.93
  -6 -14  -2   24.20    2.03
   6  14   2   21.22    1.34
  -6  14  -2   20.94    1.38
  -7 -14  -2    4.08    1.49
   7 -14   2    3.29    1.19
  -7  14  -2    4.35    0.74
   8 -14   2   46.67    3.26
  -8 -14  -2   49.12    3.41
   8  14   2   47.93    2.82
  -8  14  -2   52.14    2.59
  -9 -14  -2    1.49    1.52
   9 -14   2    0.71    1.28
   9  14   2    1.26    0.74
  -9  14  -2    2.58    0.75
  10 -14   2   -1.19    1.32
 -10 -14  -2    0.35    1.57
 -10  14  -2    0.41    0.78
  10  14   2   -0.55    0.76
 -11 -14  -2   10.69    1.99
  11 -14   2   11.83    1.75
 -11  14  -2    9.47    1.05
  11  14   2   10.05    1.17
 -12 -14  -2    2.60    1.80
  12 -14   2   -1.81    1.41
  12  14   2   -0.64    0.89
 -13 -14  -2   10.30    2.14
  13 -14   2   11.14    1.89
  13  14   2   12.15    1.33
  14  14   2   -1.88    1.00
 -13 -15   2   -2.24    2.33
  13 -15  -2   -0.24    1.40
  12 -15  -2   38.20    2.96
 -12 -15   2   41.64    3.75
 -12  15   2   39.46    2.30
 -11 -15   2    1.64    2.09
  11 -15  -2    0.44    1.34
 -11  15   2    0.74    0.83
 -10 -15   2   33.18    3.17
  10 -15  -2   26.38    2.43
 -10  15   2   32.29    1.93
   9 -15  -2   -0.07    1.15
  -9 -15   2    0.70    1.95
  -9  15   2   -0.04    0.76
   8 -15  -2    0.55    1.12
  -8 -15   2    2.35    1.92
  -8  15   2   -0.20    0.71
   7 -15  -2    4.43    1.21
  -7 -15   2    3.55    1.89
   7  15  -2    5.62    0.73
  -7  15   2    5.51    0.84
  -6 -15   2    6.51    1.96
   6 -15  -2    6.47    1.24
  -6  15   2    6.12    0.84
   6  15  -2    6.59    0.77
   5 -15  -2    1.64    1.09
  -5 -15   2    2.59    1.80
   5  15  -2    3.01    0.64
  -5  15   2    2.02    0.64
  -4 -15   2   80.37    4.97
   4 -15  -2   75.91    4.50
   4  15  -2   77.31    3.77
  -4  15   2   79.81    3.81
   3 -15  -2    4.98    1.26
  -3 -15   2    1.84    1.72
  -3  15   2    5.50    0.76
   3  15  -2    4.14    0.70
   2 -15  -2    8.01    1.28
  -2 -15   2    6.72    1.81
   2  15  -2    8.37    0.85
  -2  15   2    9.69    0.88
  -1 -15   2    0.63    1.38
   1 -15  -2    1.06    1.09
   1  15  -2    1.33    0.63
  -1  15   2    0.15    0.58
   0 -15  -2   -0.78    1.13
   0 -15   2    1.52    1.48
   0  15  -2    1.71    0.63
   0  15   2    0.47    0.63
   1 -15   2   19.14    2.09
  -1 -15  -2   18.84    1.87
   1  15   2   16.72    1.31
  -1  15  -2   22.48    1.32
   2 -15   2    5.94    1.50
  -2 -15  -2    4.99    1.35
  -2  15  -2    4.86    0.74
   2  15   2    5.03    0.76
   3 -15   2    9.04    1.53
  -3 -15  -2    8.14    1.51
  -3  15  -2    8.83    0.83
   3  15   2    8.36    0.85
  -4 -15  -2    1.55    1.31
   4 -15   2    0.46    1.16
   4  15   2    0.27    0.65
  -4  15  -2    0.16    0.63
  -5 -15  -2    0.61    1.30
   5 -15   2    1.42    1.18
   5  15   2    1.69    0.66
  -5  15  -2    1.64    0.65
  -6 -15  -2    7.52    1.57
   6 -15   2    8.29    1.40
   6  15   2    7.40    0.80
  -6  15  -2    6.85    0.84
  -7 -15  -2    0.81    1.47
   7 -15   2   -0.19    1.19
  -7  15  -2    0.62    0.69
  -8 -15  -2    1.75    1.55
   8 -15   2    1.76    1.17
  -8  15  -2    1.38    0.73
   9 -15   2    6.84    1.53
  -9 -15  -2    7.82    1.80
  -9  15  -2    8.70    0.98
 -10 -15  -2   -0.25    1.61
  10 -15   2    2.16    1.44
 -10  15  -2    1.64    0.81
 -11 -15  -2   -0.73    1.68
  11 -15   2   -0.04    1.44
 -11  15  -2   -0.98    0.81
 -12 -15  -2   22.36    2.51
  12 -15   2   19.11    2.23
 -12 -16   2    5.40    2.58
  12 -16  -2    0.08    1.41
 -12  16   2    1.52    0.95
 -11 -16   2   21.91    3.16
  11 -16  -2   27.12    2.44
 -11  16   2   29.89    1.90
  10 -16  -2   -0.94    1.29
 -10 -16   2    1.64    2.23
 -10  16   2    2.18    0.85
  -9 -16   2    3.82    2.19
   9 -16  -2    3.07    1.28
  -9  16   2    1.46    0.82
  -8 -16   2    0.86    2.04
   8 -16  -2    3.32    1.26
  -8  16   2    2.64    0.82
   7 -16  -2    2.26    1.19
  -7 -16   2    2.02    1.81
  -7  16   2    1.76    0.78
  -6 -16   2    0.17    1.72
   6 -16  -2    2.45    1.10
   6  16  -2    1.43    0.69
  -6  16   2    1.91    0.75
  -5 -16   2   54.51    3.99
   5 -16  -2   50.28    3.34
   5  16  -2   52.26    2.68
  -5  16   2   54.97    2.74
   4 -16  -2    0.60    1.14
  -4 -16   2    0.03    1.79
   4  16  -2    1.24    0.70
  -4  16   2   -0.70    0.70
   3 -16  -2   55.45    3.52
  -3 -16   2   62.53    4.06
   3  16  -2   55.26    2.83
  -3  16   2   55.10    2.87
  -2 -16   2   11.49    1.98
   2 -16  -2   14.21    1.55
   2  16  -2   11.81    1.04
  -2  16   2   14.06    1.15
  -1 -16   2   17.56    2.21
   1 -16  -2   19.99    1.87
  -1  16   2   19.18    1.35
   1  16  -2   18.47    1.32
   0 -16   2    0.38    1.54
   0 -16  -2    2.81    1.23
   0  16  -2    1.95    0.69
   0  16   2    1.17    0.70
   1 -16   2   19.62    2.22
  -1 -16  -2   21.98    2.01
  -1  16  -2   21.41    1.35
   1  16   2   21.62    1.43
   2 -16   2    0.55    1.39
  -2 -16  -2    1.35    1.26
  -2  16  -2    2.05    0.69
   2  16   2    1.48    0.69
  -3 -16  -2   10.85    1.68
   3 -16   2   12.90    1.80
  -3  16  -2   11.81    1.03
   3  16   2   12.33    1.06
  -4 -16  -2    5.01    1.52
   4 -16   2    3.16    1.37
   4  16   2    2.89    0.73
  -4  16  -2    3.39    0.73
   5 -16   2    5.78    1.44
  -5 -16  -2    5.58    1.58
  -5  16  -2    5.91    0.83
   5  16   2    5.84    0.83
   6 -16   2   12.57    1.73
  -6 -16  -2   15.13    1.90
  -6  16  -2   14.90    1.22
   6  16   2   14.44    1.19
   7 -16   2    2.26    1.32
  -7 -16  -2    3.61    1.60
  -7  16  -2    2.84    0.76
  -8 -16  -2    1.10    1.62
   8 -16   2   -0.08    1.27
  -8  16  -2    0.11    0.75
  -9 -16  -2    2.79    1.68
   9 -16   2    2.44    1.47
  -9  16  -2    3.90    0.87
  10 -16   2    0.59    1.42
 -10 -16  -2   -0.26    1.68
 -10  16  -2    0.48    0.81
 -11 -16  -2    4.55    2.03
  11 -16   2    6.11    1.65
 -11  16  -2    7.19    1.00
  12 -16   2   -0.42    1.52
 -12 -16  -2    1.24    1.92
  11 -17  -2   10.14    1.69
 -11 -17   2    6.46    2.57
 -11  17   2   12.08    1.22
 -10 -17   2    7.11    2.51
  10 -17  -2    2.75    1.44
 -10  17   2    6.74    1.04
  -9 -17   2   11.55    2.54
   9 -17  -2   10.71    1.65
  -9  17   2   12.05    1.19
  -8 -17   2   10.25    2.48
   8 -17  -2   11.61    1.63
  -8  17   2   11.76    1.14
   7 -17  -2    9.08    1.50
  -7 -17   2    9.04    2.34
  -7  17   2    8.80    1.03
  -6 -17   2    7.21    2.26
   6 -17  -2    4.01    1.35
  -6  17   2    4.16    0.87
   6  17  -2    5.52    0.82
   5 -17  -2    4.09    1.31
  -5 -17   2    5.39    2.11
  -5  17   2    3.95    0.78
   5  17  -2    5.63    0.80
  -4 -17   2   21.79    2.60
   4 -17  -2   17.86    1.93
   4  17  -2   25.05    1.45
  -4  17   2   15.12    1.40
   3 -17  -2    6.57    1.43
  -3 -17   2    3.81    1.82
  -3  17   2    5.60    0.81
   3  17  -2    5.78    0.83
   2 -17  -2    2.68    1.27
  -2 -17   2    1.58    1.87
  -2  17   2    3.79    0.82
   2  17  -2    2.72    0.77
   1 -17  -2    0.64    1.29
  -1 -17   2    1.38    1.74
   1  17  -2    0.10    0.70
  -1  17   2    1.61    0.70
   0 -17  -2   22.61    2.09
   0 -17   2   19.20    2.37
   0  17   2   22.01    1.50
   0  17  -2   22.13    1.46
  -1 -17  -2    2.85    1.45
   1 -17   2    3.12    1.56
  -1  17  -2    2.81    0.76
   1  17   2    2.35    0.81
  -2 -17  -2    2.73    1.42
   2 -17   2    2.85    1.57
  -2  17  -2    1.74    0.73
   2  17   2    3.51    0.79
   3 -17   2    5.04    1.60
  -3 -17  -2    2.06    1.46
  -3  17  -2    2.65    0.75
   3  17   2    3.70    0.80
  -4 -17  -2    1.22    1.54
   4 -17   2    1.66    1.43
  -4  17  -2    1.21    0.74
   4  17   2    1.99    0.79
   5 -17   2    4.61    1.47
  -5 -17  -2    4.12    1.56
   5  17   2    2.36    0.77
  -5  17  -2    2.32    0.78
   6 -17   2    1.20    1.36
  -6 -17  -2    1.22    1.51
  -6  17  -2    0.76    0.74
   7 -17   2    2.53    1.39
  -7 -17  -2    1.50    1.62
  -7  17  -2    0.73    0.77
  -8 -17  -2    1.20    1.73
   8 -17   2    0.14    1.36
  -8  17  -2    1.33    0.86
  -9 -17  -2   -0.11    1.74
   9 -17   2    1.61    1.45
  -9  17  -2   -1.91    0.85
 -10 -17  -2    3.08    1.86
  10 -17   2    0.87    1.49
 -10  17  -2    0.16    0.84
 -11 -17  -2   -1.89    1.83
  11 -17   2    3.50    1.60
 -11  17  -2    1.52    0.93
 -11  18   2    6.19    1.07
  10 -18  -2    0.91    1.40
 -10 -18   2    1.25    2.44
 -10  18   2   -1.30    0.87
   9 -18  -2    2.19    1.40
  -9 -18   2    5.42    2.49
  -9  18   2    6.24    1.01
  -8 -18   2   -3.64    2.13
   8 -18  -2   -0.61    1.31
  -8  18   2   -0.58    0.83
   7 -18  -2    4.98    1.45
  -7 -18   2    6.47    2.39
  -7  18   2    5.72    0.95
   6 -18  -2    5.90    1.43
  -6 -18   2    8.28    2.37
   6  18  -2    5.49    0.89
  -6  18   2    4.85    0.92
   5 -18  -2    3.65    1.42
  -5 -18   2    7.68    2.23
  -5  18   2    5.13    0.91
   5  18  -2    5.45    0.87
   4 -18  -2    0.92    1.31
  -4 -18   2    1.30    2.12
  -4  18   2    1.55    0.81
   4  18  -2    2.68    0.77
   3 -18  -2    2.39    1.32
  -3 -18   2    3.13    2.05
  -3  18   2    2.84    0.85
   3  18  -2    3.17    0.81
   2 -18  -2    0.17    1.27
  -2 -18   2    2.18    1.94
   2  18  -2    0.86    0.76
  -2  18   2    0.70    0.79
  -1 -18   2   -0.16    1.80
   1 -18  -2    0.95    1.37
  -1  18   2    3.16    0.84
   1  18  -2    1.84    0.77
   0 -18   2   10.38    2.02
   0 -18  -2   11.46    1.74
   0  18   2   12.31    1.12
   0  18  -2   12.24    1.09
   1 -18   2    9.16    1.85
  -1 -18  -2    9.47    1.72
   1  18   2    9.49    1.03
  -1  18  -2    9.31    1.00
  -2 -18  -2    7.07    1.68
   2 -18   2   10.55    1.81
  -2  18  -2    7.20    0.94
   2  18   2    7.38    0.98
   3 -18   2    1.26    1.42
  -3 -18  -2    0.20    1.49
  -3  18  -2    0.34    0.75
   3  18   2    1.48    0.79
   4 -18   2   -2.55    1.41
  -4 -18  -2    1.21    1.57
  -4  18  -2    0.35    0.74
   4  18   2   -0.64    0.78
  -5 -18  -2   -0.31    1.54
   5 -18   2   -1.10    1.36
   5  18   2   -0.52    0.72
  -5  18  -2    0.90    0.78
  -6 -18  -2    2.68    1.67
   6 -18   2    1.18    1.44
  -6  18  -2    0.64    0.79
  -7 -18  -2    3.58    1.80
   7 -18   2    2.05    1.44
  -7  18  -2    0.09    0.82
   8 -18   2    2.41    1.47
  -8 -18  -2    4.39    1.91
  -8  18  -2    4.38    0.95
  -9 -18  -2    1.40    1.82
   9 -18   2    2.96    1.57
  -9  18  -2   -0.18    0.87
 -10 -18  -2    2.59    1.94
  10 -18   2    1.50    1.57
 -10  18  -2    1.11    0.91
 -11  18  -2   -0.82    0.93
 -10  19   2    3.92    1.08
  -9 -19   2    1.66    2.55
   9 -19  -2    7.02    1.60
  -9  19   2    2.92    0.98
  -8 -19   2    9.81    2.65
   8 -19  -2    5.61    1.57
  -8  19   2    8.22    1.09
  -7 -19   2    3.43    2.48
   7 -19  -2    5.13    1.50
  -7  19   2    4.41    0.98
  -6 -19   2   10.50    2.54
   6 -19  -2    6.08    1.53
  -6  19   2    3.09    0.93
   5 -19  -2    1.74    1.40
  -5 -19   2    0.41    2.23
  -5  19   2    2.57    0.88
   5  19  -2    2.29    0.84
  -4 -19   2   10.99    2.50
   4 -19  -2   10.75    1.67
   4  19  -2   10.83    1.05
  -4  19   2    8.15    1.08
   3 -19  -2   -1.79    1.29
  -3 -19   2    0.37    2.07
   3  19  -2   -0.50    0.76
  -3  19   2    1.08    0.84
  -2 -19   2   -0.10    1.93
   2 -19  -2   -0.75    1.35
   2  19  -2    0.51    0.79
  -2  19   2   -0.34    0.82
  -1 -19   2    1.20    1.94
   1 -19  -2    2.89    1.32
   1  19  -2    1.17    0.80
  -1  19   2    1.51    0.86
   0 -19   2    0.28    1.77
   0 -19  -2   -0.95    1.44
   0  19  -2   -0.26    0.78
   0  19   2   -0.43    0.83
  -1 -19  -2   16.89    2.05
   1 -19   2   16.56    2.28
  -1  19  -2   20.50    1.43
   1  19   2   16.65    1.44
  -2 -19  -2    0.50    1.61
   2 -19   2    2.51    1.65
   2  19   2    3.46    0.89
  -2  19  -2    3.73    0.86
  -3 -19  -2   -0.26    1.60
   3 -19   2   -0.41    1.56
  -3  19  -2    1.99    0.82
   3  19   2   -0.25    0.79
   4 -19   2    0.44    1.53
  -4 -19  -2   -0.86    1.57
  -4  19  -2   -0.35    0.79
   4  19   2    1.28    0.85
  -5 -19  -2    0.05    1.68
   5 -19   2    0.38    1.52
   5  19   2    1.26    0.84
  -5  19  -2    0.76    0.82
  -6 -19  -2    0.11    1.71
   6 -19   2    0.73    1.48
  -6  19  -2    0.77    0.83
  -7 -19  -2    9.71    2.04
   7 -19   2    6.50    1.74
  -7  19  -2    7.16    1.06
  -8 -19  -2    5.74    2.00
   8 -19   2    6.94    1.74
  -8  19  -2    6.94    1.05
  -9 -19  -2    3.99    2.03
   9 -19   2    6.80    1.75
  -9  19  -2    5.60    1.09
   8 -20  -2    1.84    1.51
  -8  20   2   -0.90    0.96
  -7 -20   2   21.86    3.17
   7 -20  -2   20.29    2.19
  -7  20   2   20.09    1.59
  -6 -20   2   -2.24    2.32
   6 -20  -2   -0.94    1.37
  -6  20   2   -0.21    0.89
   5 -20  -2    5.79    1.55
  -5 -20   2    2.73    2.35
   5  20  -2    4.65    0.96
  -5  20   2    6.59    1.02
  -4 -20   2    2.62    2.32
   4 -20  -2    1.25    1.40
  -4  20   2   -0.19    0.87
   4  20  -2    0.84    0.82
   3 -20  -2    0.41    1.42
  -3 -20   2    0.97    2.12
  -3  20   2    1.05    0.87
   3  20  -2   -1.30    0.81
  -2 -20   2    1.50    2.03
   2 -20  -2    0.44    1.44
   2  20  -2   -0.05    0.84
  -2  20   2    1.44    0.94
   1 -20  -2    3.40    1.58
  -1 -20   2   -0.02    1.99
  -1  20   2    1.10    0.92
   1  20  -2    2.39    0.88
   0 -20   2    4.81    1.96
   0 -20  -2    1.79    1.64
   0  20   2    4.02    0.97
   0  20  -2    4.06    0.92
   1 -20   2    8.09    1.95
  -1 -20  -2    7.27    1.76
  -1  20  -2    7.56    1.05
   1  20   2    9.14    1.08
   2 -20   2    6.25    1.86
  -2 -20  -2    7.72    1.82
  -2  20  -2    6.80    1.01
   2  20   2    5.98    1.00
  -3 -20  -2    1.69    1.75
   3 -20   2    0.58    1.61
  -3  20  -2    0.99    0.85
   3  20   2    1.89    0.88
   4 -20   2   16.05    2.15
  -4 -20  -2   15.90    2.20
   4  20   2   16.50    1.36
  -4  20  -2   18.18    1.38
   5 -20   2    2.83    1.64
  -5 -20  -2    3.63    1.85
  -5  20  -2    2.72    0.91
  -6 -20  -2    4.72    1.91
   6 -20   2    4.87    1.74
  -6  20  -2    3.56    0.97
   7 -20   2    4.06    1.78
  -7 -20  -2    2.68    2.02
  -7  20  -2    4.22    1.01
  -8  20  -2    5.37    1.06
   6 -21  -2    1.49    1.49
  -6 -21   2    1.26    2.41
  -6  21   2    2.01    0.97
   5 -21  -2    0.95    1.54
  -5 -21   2    0.77    2.48
   5  21  -2    0.73    0.92
  -5  21   2    2.44    0.95
   4 -21  -2    8.11    1.69
  -4 -21   2    6.68    2.53
   4  21  -2    8.35    1.04
  -4  21   2    8.46    1.13
  -3 -21   2    9.84    2.47
   3 -21  -2    7.17    1.75
   3  21  -2    7.66    1.12
  -3  21   2    8.83    1.13
   2 -21  -2    1.14    1.51
  -2 -21   2   -1.79    2.18
   2  21  -2    1.60    0.90
  -2  21   2    0.58    0.98
   1 -21  -2    0.48    1.57
  -1 -21   2   -0.11    1.94
  -1  21   2   -1.05    0.90
   1  21  -2   -0.42    0.92
   0 -21  -2   22.57    2.30
   0 -21   2   19.21    2.57
   0  21   2   19.95    1.60
   0  21  -2   20.19    1.57
  -1 -21  -2    1.08    1.67
   1 -21   2   -3.27    1.75
   1  21   2   -1.61    0.88
  -1  21  -2    0.18    0.88
  -2 -21  -2    3.96    1.77
   2 -21   2    4.17    1.88
   2  21   2    5.11    1.02
  -2  21  -2    6.36    1.02
  -3 -21  -2   11.45    2.06
   3 -21   2    8.32    1.95
   3  21   2    9.48    1.13
  -3  21  -2   10.59    1.18
   4 -21   2   13.34    2.05
  -4 -21  -2   13.20    2.14
   4  21   2   12.91    1.25
  -4  21  -2   12.97    1.28
  -5 -21  -2    6.76    2.04
   5 -21   2    9.92    1.97
  -5  21  -2    5.97    1.11
   4  22  -2    0.11    0.94
   3  22  -2    7.94    1.15
  -3  22   2    8.77    1.17
   2 -22  -2    3.66    1.65
  -2 -22   2    3.61    2.35
   2  22  -2    1.01    0.94
  -2  22   2    3.39    1.03
   1 -22  -2    1.84    1.67
  -1 -22   2    0.24    2.02
   1  22  -2    0.79    0.98
  -1  22   2    0.35    0.96
   0 -22   2   -0.40    1.98
   0 -22  -2   -0.73    1.59
   0  22   2   -0.69    0.99
   0  22  -2    0.48    0.92
   1 -22   2   -0.37    1.88
  -1 -22  -2   -0.23    1.74
   1  22   2    1.02    0.97
  -1  22  -2    1.65    0.97
   2 -22   2    3.06    1.86
  -2 -22  -2   -0.64    1.78
   2  22   2   -0.33    0.97
  -2  22  -2   -0.70    0.97
   3  22   2    0.02    0.94
 -18   0   3   -0.13    1.84
  18   0  -3   -0.52    0.94
 -17   0   3   31.24    3.05
  17   0  -3   38.14    2.40
 -16   0   3    0.41    1.64
  16   0  -3    2.16    0.87
  15   0  -3    0.89    0.78
 -15   0   3    1.87    1.61
  14   0  -3    1.81    0.75
 -14   0   3    0.50    1.46
 -13   0   3   67.77    4.43
  13   0  -3   76.83    4.00
 -12   0   3   -0.07    1.19
  12   0  -3    0.03    0.58
 -11   0   3    2.65    1.14
  11   0  -3    2.17    0.57
 -10   0   3    0.94    1.00
  10   0  -3    0.16    0.48
   9   0  -3  157.26    7.81
  -9   0   3  147.23    8.04
   9   0  -3  151.80    6.94
  -8   0   3    1.87    0.78
   8   0  -3    0.10    0.39
  -7   0   3    4.87    0.81
   7   0  -3    5.33    0.52
   7   0  -3    5.24    0.45
  -6   0   3    0.07    0.30
  -6   0   3    1.15    0.59
  -5   0   3  138.65    7.33
  -5   0   3  139.53    7.21
   5   0  -3  147.63    6.48
  -4   0   3    0.05    0.21
  -4   0   3    0.36    0.39
   3   0  -3    2.52    0.26
  -3   0   3    2.62    0.39
  -3   0   3    2.26    0.25
   2   0  -3    2.07    0.24
  -2   0   3    1.05    0.19
   1   0  -3    0.88    0.11
  -1   0   3    0.81    0.12
   1   0  -3    0.72    0.17
  -1   0   3    0.51    0.16
   0   0  -3   -0.11    0.17
   0   0   3    0.03    0.12
   0   0   3   -0.16    0.34
   0   0  -3    0.26    0.13
   1   0   3    6.84    0.50
  -1   0  -3    6.17    0.43
  -1   0  -3    7.11    0.54
  -2   0  -3   -0.25    0.14
   2   0   3   -0.63    0.19
  -2   0  -3   -0.17    0.30
   3   0   3    4.78    0.44
  -3   0  -3    5.64    0.53
  -3   0  -3    4.42    0.31
  -4   0  -3    0.20    0.43
  -4   0  -3    0.15    0.12
   4   0   3    0.17    0.23
   5   0   3    3.99    0.41
  -5   0  -3    4.05    0.29
  -5   0  -3    3.47    0.64
  -6   0  -3    0.11    0.58
  -6   0  -3    0.11    0.12
   6   0   3    0.16    0.32
   7   0   3   51.65    2.76
  -7   0  -3   51.38    3.01
  -8   0  -3    1.18    0.86
   8   0   3    0.05    0.42
  -9   0  -3    1.83    0.99
   9   0   3    1.92    0.53
  10   0   3    0.48    0.55
 -10   0  -3    1.51    1.03
  11   0   3    0.90    0.63
 -11   0  -3   -0.86    1.12
  12   0   3    0.74    0.68
 -12   0  -3   -0.26    1.22
 -13   0  -3   -0.28    1.31
  13   0   3   -0.17    0.70
 -14   0  -3    0.53    1.43
  14   0   3   -0.74    0.75
  15   0   3   -0.18    0.82
 -15   0  -3   -0.99    1.54
  16   0   3    1.78    0.95
 -16   0  -3    0.60    1.69
 -17   0  -3   -1.56    1.73
  17   0   3   -1.72    0.92
 -18  -1   3    5.02    2.07
  18  -1  -3    8.79    1.22
 -18   1   3    3.27    2.07
  18   1  -3   11.12    1.30
  17  -1  -3    8.05    1.13
 -17  -1   3    6.48    2.04
  17   1  -3    8.56    1.18
 -17   1   3    7.44    1.93
  16  -1  -3   22.83    1.76
 -16  -1   3   21.79    2.46
  16   1  -3   23.13    1.77
 -16   1   3   19.95    2.36
 -15  -1   3    2.38    1.61
  15  -1  -3    1.43    0.79
  15   1  -3    0.41    0.78
 -15   1   3    0.81    1.54
  14  -1  -3    3.90    0.80
 -14  -1   3    3.21    1.58
 -14   1   3    4.93    1.54
  14   1  -3    4.76    0.84
  13  -1  -3   -0.16    0.64
 -13  -1   3    1.23    1.36
 -13   1   3   -0.72    1.26
  13   1  -3   -0.38    0.65
 -12  -1   3    0.58    1.23
  12  -1  -3    1.03    0.59
 -12   1   3    2.97    1.28
  12   1  -3    0.98    0.60
  11  -1  -3   10.79    1.02
 -11  -1   3   12.28    1.51
  11   1  -3   11.78    1.08
 -11   1   3   12.10    1.47
 -10  -1   3   55.24    3.44
  10  -1  -3   56.14    3.08
 -10   1   3   55.64    3.44
  10   1  -3   59.20    3.09
   9  -1  -3   32.50    1.92
   9  -1  -3   35.71    1.69
  -9  -1   3   33.67    2.34
   9   1  -3   31.37    1.94
  -9   1   3   33.44    2.30
   9   1  -3   34.83    1.59
   8  -1  -3    8.86    0.65
  -8  -1   3    8.70    1.08
   8  -1  -3    7.86    0.68
   8   1  -3    9.03    0.57
  -8   1   3   10.00    1.08
   8   1  -3    8.29    0.77
   7  -1  -3   16.62    1.15
  -7  -1   3   17.58    1.47
   7  -1  -3   22.56    1.02
   7   1  -3   17.13    1.18
   7   1  -3   19.27    0.97
  -7   1   3   20.25    1.48
  -6  -1   3   10.28    0.91
  -6  -1   3    9.34    0.75
  -6   1   3   10.41    0.90
  -6   1   3   10.26    0.62
  -6   1   3    9.55    0.75
   6   1  -3    8.96    0.62
  -5  -1   3   19.32    1.27
  -5  -1   3   17.43    1.10
   5   1  -3   21.00    0.97
  -5   1   3   20.13    1.28
  -5   1   3   16.75    1.08
  -5   1   3   17.87    0.95
  -4  -1   3   41.15    2.27
  -4  -1   3   43.93    2.36
  -4   1   3   44.91    2.37
  -4   1   3   43.04    2.02
  -4   1   3   43.81    2.27
  -3  -1   3    1.64    0.24
  -3  -1   3    1.96    0.36
   3   1  -3    2.50    0.27
  -3   1   3    3.01    0.37
  -3   1   3    2.48    0.26
  -3   1   3    2.18    0.24
  -2  -1   3   39.73    2.18
  -2  -1   3   42.78    2.16
  -2   1   3   42.26    1.94
  -2   1   3   41.10    2.19
  -2   1   3   41.07    2.16
   2   1  -3   44.02    1.96
  -1  -1   3    0.26    0.14
   1  -1  -3   -0.13    0.14
  -1  -1   3   -0.11    0.18
  -1   1   3   -0.20    0.18
  -1   1   3    0.18    0.13
   1   1  -3   -0.07    0.16
   0  -1  -3   23.81    1.30
   0   1   3   22.72    1.48
   0   1  -3   26.39    1.19
   0   1   3   26.26    1.18
  -1  -1  -3   32.71    1.64
  -1  -1  -3   34.36    1.45
   1  -1   3   29.54    1.63
  -1   1  -3   26.88    1.66
  -1   1  -3   31.17    1.44
   1   1   3   28.85    1.63
  -2  -1  -3   13.94    0.86
   2  -1   3   14.06    0.81
  -2  -1  -3   14.14    0.72
   2   1   3   13.97    0.83
  -2   1  -3   13.01    0.92
  -2   1  -3   13.55    0.69
   3  -1   3  156.51    7.87
  -3  -1  -3  152.72    7.96
  -3  -1  -3  157.95    7.05
   3   1   3  155.84    7.87
  -3   1  -3  157.34    7.05
  -3   1  -3  152.67    7.98
   4  -1   3   40.75    2.20
  -4  -1  -3   40.60    1.92
  -4  -1  -3   43.30    2.34
  -4   1  -3   42.19    1.93
  -4   1  -3   45.06    2.37
   4   1   3   40.88    2.21
  -5  -1  -3    9.77    0.84
   5  -1   3    7.73    0.63
  -5   1  -3    9.19    0.86
  -5   1  -3    8.02    0.46
   5   1   3    7.96    0.65
   6  -1   3    1.45    0.34
  -6  -1  -3    0.62    0.59
  -6   1  -3    1.34    0.61
   6   1   3    0.57    0.33
  -6   1  -3    1.35    0.19
   7  -1   3   30.22    1.65
  -7  -1  -3   28.96    1.96
   7   1   3   29.11    1.67
  -7   1  -3   26.67    1.34
  -7   1  -3   29.95    2.00
   8  -1   3   32.41    1.78
  -8  -1  -3   31.11    2.04
  -8   1  -3   33.70    2.18
  -8   1  -3   27.40    1.41
   8   1   3   31.67    1.79
  -9  -1  -3    2.28    0.99
   9  -1   3   -0.08    0.48
   9   1   3    0.91    0.51
  -9   1  -3    1.55    0.88
  10  -1   3    2.54    0.60
 -10  -1  -3    2.73    1.11
 -10   1  -3    2.55    1.09
  10   1   3    2.83    0.64
  11  -1   3    1.65    0.63
 -11  -1  -3    1.84    1.19
  11   1   3    1.01    0.64
 -11   1  -3    0.86    1.15
  12  -1   3    2.65    0.73
 -12  -1  -3    2.15    1.17
 -12   1  -3    0.99    1.26
  12   1   3    2.91    0.76
 -13  -1  -3   17.64    2.03
  13  -1   3   21.61    1.59
 -13   1  -3   18.91    2.03
  13   1   3   20.90    1.61
 -14  -1  -3    1.54    1.47
  14  -1   3    1.54    0.80
 -14   1  -3    1.02    1.45
  14   1   3    1.61    0.82
  15  -1   3   20.09    1.70
 -15  -1  -3   18.41    2.26
 -15   1  -3   20.80    2.29
  15   1   3   21.38    1.73
  16  -1   3    0.19    0.89
 -16  -1  -3    1.02    1.69
  16   1   3    0.24    0.90
 -16   1  -3   -1.17    1.60
  17  -1   3   -1.12    0.92
 -17  -1  -3    1.61    1.84
 -17   1  -3   -0.12    1.84
  17   1   3   -1.65    0.94
 -18  -2   3    3.48    2.02
  18  -2  -3    7.35    1.13
  18   2  -3    6.15    1.18
 -18   2   3    5.54    1.96
 -17  -2   3   11.11    2.35
  17  -2  -3   17.61    1.58
 -17   2   3   14.05    2.20
  17   2  -3   16.01    1.49
  16  -2  -3    5.81    0.98
 -16  -2   3    5.19    2.00
 -16   2   3    5.91    1.76
  16   2  -3    6.05    1.04
 -15  -2   3    2.46    1.79
  15  -2  -3    5.27    0.90
  15   2  -3    6.24    0.97
 -15   2   3    4.62    1.60
  14  -2  -3    4.92    0.84
 -14  -2   3    4.23    1.59
 -14   2   3    5.81    1.55
  14   2  -3    6.59    0.90
 -13  -2   3    6.34    1.62
  13  -2  -3    8.57    0.92
  13   2  -3    9.08    0.97
 -13   2   3    9.66    1.57
  12  -2  -3    7.29    0.83
 -12  -2   3    7.46    1.52
 -12   2   3    7.34    1.40
  12   2  -3    9.19    0.89
  11  -2  -3   43.13    2.52
 -11  -2   3   48.26    3.07
  11   2  -3   42.73    2.55
 -11   2   3   50.44    3.03
  10  -2  -3   10.71    0.79
  10  -2  -3    9.75    0.91
 -10  -2   3    8.66    1.35
 -10   2   3   10.14    1.32
  10   2  -3   10.88    0.98
   9  -2  -3   28.53    1.69
  -9  -2   3   29.73    2.15
   9  -2  -3   29.40    1.46
   9   2  -3   28.46    1.71
  -9   2   3   28.13    2.10
   8  -2  -3   34.49    1.90
  -8  -2   3   31.51    2.22
  -8   2   3   33.98    1.67
   8   2  -3   34.80    1.60
  -8   2   3   35.45    2.24
   8   2  -3   33.78    1.92
   7  -2  -3   45.83    2.32
  -7  -2   3   40.81    2.56
  -7   2   3   43.08    2.05
  -7   2   3   41.67    2.56
   7   2  -3   43.62    2.01
   7   2  -3   43.19    2.34
  -6  -2   3    2.46    0.40
  -6  -2   3    3.30    0.67
  -6   2   3    3.11    0.66
   6   2  -3    3.78    0.29
  -6   2   3    2.80    0.38
  -6   2   3    3.90    0.34
  -5  -2   3  237.49   12.46
  -5   2   3  248.91   12.31
   5   2  -3  247.06   11.05
  -5   2   3  239.68   11.06
  -5   2   3  246.89   12.47
  -4  -2   3   12.60    0.80
  -4  -2   3   12.51    0.96
  -4   2   3   12.37    0.78
   4   2  -3   13.97    0.69
  -4   2   3   13.69    0.96
  -4   2   3   12.40    0.70
  -3  -2   3  128.86    6.62
  -3  -2   3  131.34    6.70
  -3   2   3  133.59    6.61
  -3   2   3  131.41    5.95
   3   2  -3  123.85    5.94
  -3   2   3  135.71    6.69
  -2  -2   3   34.46    1.82
  -2  -2   3   36.32    1.89
  -2   2   3   35.08    1.88
  -2   2   3   36.33    1.64
   2   2  -3   32.26    1.64
  -2   2   3   36.30    1.82
   1  -2  -3   14.30    0.80
  -1  -2   3   14.93    0.88
  -1  -2   3   12.62    0.77
  -1   2   3   13.93    0.69
  -1   2   3   14.59    0.85
   1   2  -3   13.84    0.70
   0  -2  -3    0.03    0.19
   0  -2   3   -0.22    0.34
   0  -2   3    0.42    0.29
   0   2   3   -0.04    0.14
   0   2  -3    0.14    0.13
   0   2   3    0.81    0.35
   1  -2   3    3.42    0.35
  -1  -2  -3    3.68    0.36
   1   2   3    3.45    0.31
  -1   2  -3    3.74    0.31
   1   2   3    3.86    0.29
  -1   2  -3    4.11    0.45
  -2  -2  -3  192.63    9.47
   2  -2   3  190.91    9.38
   2   2   3  182.48    8.42
  -2   2  -3  174.51    9.49
  -2   2  -3  187.83    8.43
   2   2   3  188.01    9.39
   3  -2   3  285.57   13.88
  -3  -2  -3  280.22   12.46
  -3  -2  -3  275.42   14.00
  -3   2  -3  271.76   14.04
  -3   2  -3  274.04   12.47
   3   2   3  266.32   13.89
   4  -2   3   29.55    1.59
  -4  -2  -3   29.01    1.38
  -4  -2  -3   30.43    1.69
   4   2   3   28.16    1.60
  -4   2  -3   29.55    1.39
  -4   2  -3   28.93    1.80
   5  -2   3    1.85    0.31
  -5  -2  -3    1.84    0.58
  -5   2  -3    0.93    0.56
   5   2   3    1.68    0.33
  -5   2  -3    1.68    0.23
   6  -2   3  195.76    9.96
  -6  -2  -3  196.03   10.12
   6   2   3  196.82    9.97
  -6   2  -3  194.03   10.18
  -6   2  -3  199.46    8.91
   7  -2   3   13.41    0.94
  -7  -2  -3   15.21    1.35
  -7   2  -3   13.26    0.72
   7   2   3   13.93    0.98
  -7   2  -3   11.37    1.18
   8  -2   3   48.75    2.52
  -8  -2  -3   43.94    2.76
  -8   2  -3   45.01    2.14
   8   2   3   47.43    2.56
  -8   2  -3   43.90    2.87
  -9  -2  -3    7.58    1.20
   9  -2   3    6.84    0.72
  -9   2  -3    7.01    1.16
   9   2   3    7.46    0.75
 -10  -2  -3   34.72    2.41
  10  -2   3   37.15    2.08
  10   2   3   35.20    2.10
 -10   2  -3   29.97    2.49
 -11  -2  -3    3.70    1.16
  11  -2   3    4.30    0.72
  11   2   3    4.33    0.76
 -11   2  -3    3.48    1.22
  12  -2   3   16.40    1.35
 -12  -2  -3   14.32    1.71
 -12   2  -3   17.13    1.82
  12   2   3   16.23    1.38
 -13  -2  -3    9.28    1.50
  13  -2   3    9.48    1.01
  13   2   3    8.95    1.04
 -13   2  -3    8.98    1.61
 -14  -2  -3   25.26    2.44
  14  -2   3   28.08    1.91
  14   2   3   27.23    1.94
 -14   2  -3   25.78    2.42
 -15  -2  -3    3.09    1.68
  15  -2   3    3.23    0.91
 -15   2  -3    3.47    1.64
  15   2   3    3.93    0.96
 -16  -2  -3    8.90    1.96
  16  -2   3    9.31    1.18
  16   2   3    8.43    1.20
 -16   2  -3    9.06    1.91
  17  -2   3    0.57    0.95
 -17  -2  -3    1.88    1.87
 -17   2  -3    0.48    1.77
  17   2   3    0.16    1.00
  18  -3  -3    3.46    1.02
 -18  -3   3    2.49    2.05
 -18   3   3    1.09    1.83
  17  -3  -3   -0.30    0.87
 -17  -3   3   -1.72    1.96
 -17   3   3    1.34    1.69
  17   3  -3    0.81    0.98
 -16  -3   3    2.46    1.84
  16  -3  -3    2.01    0.85
  16   3  -3    2.04    0.93
 -16   3   3    0.44    1.59
 -15  -3   3    0.59    1.62
  15  -3  -3    1.16    0.75
 -15   3   3    0.57    1.51
  15   3  -3   -0.05    0.79
  14  -3  -3    3.91    0.79
 -14  -3   3    5.71    1.70
 -14   3   3    3.28    1.46
  14   3  -3    3.94    0.85
 -13  -3   3   21.70    2.30
  13  -3  -3   26.96    1.79
  13   3  -3   31.52    1.86
 -13   3   3   24.35    2.38
  12  -3  -3   39.18    2.25
 -12  -3   3   35.27    2.90
  12   3  -3   40.07    2.28
 -12   3   3   36.31    2.78
  11  -3  -3    8.95    0.80
 -11  -3   3    7.68    1.45
 -11   3   3    8.41    1.33
  11   3  -3    8.81    0.87
  10  -3  -3   44.14    2.46
 -10  -3   3   44.56    2.94
  10   3  -3   44.72    2.51
 -10   3   3   43.63    2.15
 -10   3   3   45.05    2.88
   9  -3  -3   47.47    2.49
  -9  -3   3   44.85    2.89
  -9   3   3   47.58    2.87
  -9   3   3   43.31    2.19
   9   3  -3   45.82    2.52
   8  -3  -3    6.05    0.61
  -8  -3   3    6.55    0.98
  -8   3   3    8.35    1.03
   8   3  -3    8.39    0.47
  -8   3   3    7.26    0.59
   8   3  -3    8.64    0.77
   7  -3  -3    9.10    0.77
  -7  -3   3   10.36    1.07
   7   3  -3   11.47    0.59
  -7   3   3   11.04    1.04
  -7   3   3    9.72    0.69
   7   3  -3   10.58    0.84
  -6  -3   3   60.38    3.48
   6   3  -3   60.80    3.33
  -6   3   3   62.85    2.97
   6   3  -3   65.13    2.94
  -6   3   3   65.70    3.33
  -6   3   3   69.20    3.52
  -5  -3   3   20.72    1.33
  -5  -3   3   17.07    1.12
  -5   3   3   17.42    0.96
  -5   3   3   19.43    1.09
  -5   3   3   20.52    1.31
  -4  -3   3   56.00    3.02
  -4  -3   3   58.62    3.14
  -4   3   3   58.83    3.00
   4   3  -3   56.71    2.69
  -4   3   3   60.19    2.71
  -4   3   3   59.56    3.13
  -3  -3   3   12.28    0.74
  -3  -3   3   11.17    0.90
   3   3  -3   11.63    0.64
  -3   3   3   11.55    0.88
  -3   3   3   12.33    0.71
  -3   3   3   11.87    0.66
   2  -3  -3    0.42    0.29
  -2  -3   3   -0.02    0.17
  -2  -3   3    0.31    0.37
  -2   3   3    0.04    0.16
   2   3  -3    0.12    0.17
  -2   3   3   -0.14    0.18
   1  -3  -3   56.81    3.09
  -1  -3   3   58.26    3.04
  -1  -3   3   57.71    3.16
  -1   3   3   60.14    2.75
  -1   3   3   61.66    3.09
   1   3  -3   62.95    2.75
   0  -3   3   22.85    1.24
   0  -3  -3   21.47    1.26
   0  -3   3   19.58    1.42
   0   3  -3   25.12    1.11
   0   3   3   23.81    1.10
   0   3   3   22.23    1.37
   1  -3   3  124.74    6.29
  -1  -3  -3  124.86    6.30
   1   3   3  119.49    6.25
  -1   3  -3  118.37    6.35
   1   3   3  121.79    5.60
  -1   3  -3  130.39    5.62
  -2  -3  -3  236.48   11.63
   2  -3   3  225.39   11.52
   2   3   3  218.51   10.35
  -2   3  -3  224.62   11.68
  -2   3  -3  235.62   10.36
   2   3   3  231.73   11.53
  -3  -3  -3   26.73    1.50
   3  -3   3   26.16    1.36
  -3   3  -3   21.73    1.58
  -3   3  -3   24.80    1.21
   3   3   3   25.29    1.39
   3   3   3   24.52    1.19
   4  -3   3    2.58    0.31
  -4  -3  -3    2.86    0.50
  -4   3  -3    2.85    0.27
   4   3   3    2.82    0.23
   4   3   3    1.83    0.32
  -4   3  -3    2.42    0.62
  -5  -3  -3    7.87    0.84
   5  -3   3    8.37    0.65
  -5  -3  -3    8.85    0.49
  -5   3  -3    7.75    0.54
   5   3   3    7.76    0.67
  -5   3  -3    9.42    0.93
  -6  -3  -3  112.51    5.99
   6  -3   3  115.47    5.83
  -6   3  -3  117.17    5.21
   6   3   3  111.51    5.85
  -6   3  -3  112.91    6.04
   7  -3   3   17.96    1.16
  -7  -3  -3   17.62    1.43
   7   3   3   18.12    1.19
  -7   3  -3   18.86    0.96
  -7   3  -3   19.36    1.49
   8  -3   3    8.81    0.74
  -8  -3  -3    9.94    1.15
  -8   3  -3    8.19    1.18
  -8   3  -3    8.83    0.60
   8   3   3    8.98    0.79
  -9  -3  -3   71.30    4.21
   9  -3   3   80.14    3.99
   9   3   3   77.34    4.02
  -9   3  -3   72.66    3.46
  -9   3  -3   73.91    4.33
  10  -3   3   38.18    2.26
 -10  -3  -3   37.86    2.61
  10   3   3   40.33    2.31
 -10   3  -3   39.22    2.75
  11  -3   3   70.76    3.63
 -11  -3  -3   58.42    4.02
  11   3   3   67.87    3.68
 -11   3  -3   66.68    4.07
  12  -3   3    5.61    0.80
 -12  -3  -3    4.97    1.44
 -12   3  -3    6.66    1.34
  12   3   3    4.70    0.86
 -13  -3  -3    1.00    1.39
  13  -3   3   -0.48    0.68
  13   3   3   -0.24    0.76
 -13   3  -3   -1.03    1.32
  14  -3   3   46.73    2.73
 -14  -3  -3   45.09    3.32
  14   3   3   46.29    2.79
 -14   3  -3   43.36    3.30
 -15  -3  -3   10.66    1.98
  15  -3   3   13.64    1.28
  15   3   3   13.84    1.34
 -15   3  -3    9.21    1.90
 -16  -3  -3    2.07    1.78
  16  -3   3    1.08    0.91
 -16   3  -3    1.34    1.65
  16   3   3    1.65    0.97
 -17  -3  -3    2.63    1.88
  17  -3   3    0.08    0.95
  17   3   3    1.23    1.04
 -17   3  -3    2.60    1.78
  18  -4  -3    2.55    1.00
 -17  -4   3    3.39    2.13
  17  -4  -3    5.70    1.03
 -17   4   3    6.09    1.94
  17   4  -3    5.51    1.13
 -16  -4   3    2.52    1.86
  16  -4  -3    2.07    0.85
  16   4  -3    2.96    0.97
 -16   4   3    3.39    1.77
 -15  -4   3   -0.42    1.70
  15  -4  -3    0.74    0.74
 -15   4   3    0.03    1.48
  15   4  -3    0.76    0.84
 -14  -4   3   -0.41    1.56
  14  -4  -3    0.71    0.68
 -14   4   3    0.94    1.37
  14   4  -3    1.55    0.77
  13  -4  -3   25.50    1.74
 -13  -4   3   23.36    2.40
  13   4  -3   27.66    1.80
 -13   4   3   26.86    2.29
  12  -4  -3   14.99    1.22
 -12  -4   3   16.45    1.91
 -12   4   3   14.07    1.70
  12   4  -3   16.40    1.30
  11  -4  -3    5.27    0.65
  11   4  -3    5.34    0.74
  10  -4  -3    5.32    0.62
 -10   4   3    5.70    1.16
  10   4  -3    5.60    0.69
 -10   4   3    4.42    0.50
  -9  -4   3   40.90    2.77
   9  -4  -3   42.38    2.32
  -9   4   3   40.28    2.04
  -9   4   3   44.95    2.73
   9   4  -3   43.24    2.38
  -8  -4   3   25.02    1.86
   8  -4  -3   25.67    1.52
  -8   4   3   28.44    1.96
   8   4  -3   27.62    1.26
  -8   4   3   25.79    1.36
   8   4  -3   25.76    1.57
  -7  -4   3    1.57    0.81
   7  -4  -3    0.93    0.32
  -7   4   3    1.64    0.71
  -7   4   3    1.06    0.32
   7   4  -3    0.50    0.38
   7   4  -3    0.98    0.22
  -6  -4   3    9.29    1.01
  -6   4   3   10.21    0.69
   6   4  -3   11.74    0.61
  -6   4   3   10.24    0.76
  -6   4   3   10.23    0.96
   6   4  -3    9.61    0.77
  -5  -4   3   92.42    4.79
  -5  -4   3   93.14    4.94
  -5   4   3   92.42    4.29
  -5   4   3   92.41    4.92
  -5   4   3   92.20    4.76
   5   4  -3   96.43    4.26
  -4  -4   3   31.51    1.84
  -4  -4   3   36.13    2.04
   4   4  -3   34.19    1.63
  -4   4   3   36.65    2.00
  -4   4   3   34.24    1.65
  -4   4   3   34.77    1.82
  -3  -4   3    1.18    0.49
  -3  -4   3    0.76    0.23
  -3   4   3    0.54    0.23
  -3   4   3    0.80    0.20
   3   4  -3    0.56    0.21
  -3   4   3    0.72    0.41
  -2  -4   3   98.91    4.86
  -2  -4   3   92.75    4.71
   2  -4  -3   95.32    4.80
  -2   4   3   92.32    4.25
   2   4  -3   87.45    4.24
  -2   4   3   91.25    4.70
  -1  -4   3  108.49    5.79
   1  -4  -3  109.47    5.89
  -1  -4   3  111.09    5.97
   1   4  -3  121.96    5.24
  -1   4   3  117.84    5.24
  -1   4   3  119.61    5.85
   0  -4   3  252.09   12.83
   0  -4   3  234.34   12.61
   0  -4  -3  242.79   12.74
   0   4  -3  275.69   11.38
   0   4   3  257.79   11.37
   0   4   3  243.31   12.70
  -1  -4  -3    0.46    0.32
   1  -4   3    0.06    0.46
   1  -4   3   -0.36    0.34
  -1   4  -3    0.19    0.18
   1   4   3    0.20    0.21
   1   4   3    0.20    0.18
  -2  -4  -3   11.51    0.85
   2  -4   3   10.99    0.68
   2   4   3   10.54    0.60
  -2   4  -3    9.43    0.94
   2   4   3   11.28    0.72
  -2   4  -3   11.09    0.62
  -3  -4  -3   20.59    1.31
   3  -4   3   20.78    1.13
  -3   4  -3   20.64    1.39
   3   4   3   19.21    1.00
  -3   4  -3   20.66    1.03
   3   4   3   21.05    1.16
  -4  -4  -3    3.89    0.59
   4  -4   3    3.52    0.35
   4   4   3    2.63    0.36
   4   4   3    3.75    0.28
  -4   4  -3    3.33    0.69
  -4   4  -3    3.72    0.32
  -5  -4  -3   27.33    1.77
   5  -4   3   27.89    1.55
   5   4   3   28.02    1.33
  -5   4  -3   28.02    1.82
   5   4   3   28.69    1.58
  -5   4  -3   28.50    1.38
   6  -4   3    5.05    0.49
  -6  -4  -3    5.30    0.83
   6   4   3    5.49    0.55
  -6   4  -3    5.28    0.83
  -6   4  -3    5.76    0.43
  -7  -4  -3   17.00    1.47
   7  -4   3   16.29    1.09
  -7   4  -3   16.26    0.93
  -7   4  -3   18.60    1.63
   7   4   3   17.83    1.16
   8  -4   3   39.28    2.14
  -8  -4  -3   37.70    2.48
  -8   4  -3   38.74    1.85
  -8   4  -3   36.22    2.47
   8   4   3   39.30    2.20
  -9  -4  -3    4.70    1.05
   9  -4   3    2.67    0.55
   9   4   3    2.59    0.62
  -9   4  -3    4.03    1.12
  -9   4  -3    3.30    0.39
 -10  -4  -3   51.12    3.29
  10  -4   3   52.22    2.91
  10   4   3   55.41    2.97
 -10   4  -3   51.01    3.39
  11  -4   3    0.32    0.57
 -11  -4  -3    1.08    1.14
 -11   4  -3    1.23    1.24
  11   4   3    1.18    0.68
 -12  -4  -3    4.32    1.32
  12  -4   3    2.57    0.71
  12   4   3    3.09    0.79
 -12   4  -3    2.38    1.35
 -13  -4  -3   10.33    1.75
  13  -4   3   11.71    1.09
 -13   4  -3   10.16    1.73
  13   4   3   10.15    1.13
  14  -4   3    5.57    0.93
 -14  -4  -3    4.82    1.68
  14   4   3    6.51    1.02
 -14   4  -3    5.39    1.58
 -15  -4  -3    0.88    1.61
  15  -4   3   -0.05    0.81
  15   4   3    1.95    0.94
 -15   4  -3    3.29    1.62
  16  -4   3   -0.11    0.89
 -16  -4  -3   -0.19    1.76
 -16   4  -3    0.61    1.68
  16   4   3    2.14    1.00
 -17  -4  -3    1.27    1.97
  17  -4   3   -1.55    0.91
  17   4   3    0.54    1.03
 -17   4  -3    1.05    1.76
  18  -5  -3    1.13    0.96
 -17  -5   3    0.20    1.96
  17  -5  -3   -0.67    0.85
 -17   5   3    1.55    1.66
  17   5  -3    0.99    0.99
 -16  -5   3    0.26    1.93
  16  -5  -3   -0.37    0.80
 -16   5   3   -0.94    1.56
  16   5  -3    1.07    0.94
  15  -5  -3   15.26    1.40
 -15  -5   3   16.96    2.22
  15   5  -3   14.49    1.38
 -15   5   3   16.78    2.04
 -14  -5   3   13.58    2.16
  14  -5  -3   14.04    1.32
 -14   5   3   15.55    1.92
  14   5  -3   15.72    1.44
  13  -5  -3    0.64    0.63
 -13  -5   3    1.58    1.58
  13   5  -3    0.23    0.71
 -13   5   3    1.84    1.33
 -12  -5   3    7.04    1.64
  12  -5  -3   12.50    1.07
 -12   5   3   11.02    1.57
  12   5  -3   10.53    1.03
  11  -5  -3   17.97    1.22
 -11  -5   3   15.83    1.82
 -11   5   3   16.53    1.68
  11   5  -3   14.85    1.27
  10  -5  -3   22.23    1.42
 -10  -5   3   24.39    1.98
 -10   5   3   22.32    2.04
 -10   5   3   21.43    1.25
  10   5  -3   23.51    1.51
   9  -5  -3   24.51    1.45
  -9  -5   3   22.11    2.04
   9   5  -3   22.86    1.54
  -9   5   3   24.17    1.31
  -9   5   3   27.51    2.02
   8  -5  -3   15.45    1.15
  -8  -5   3   23.22    1.77
   8   5  -3   20.28    0.94
  -8   5   3   19.29    1.07
   8   5  -3   16.05    1.22
  -8   5   3   20.50    1.69
   7  -5  -3   39.03    2.21
  -7  -5   3   43.30    2.59
   7   5  -3   40.26    2.26
  -7   5   3   43.30    2.52
   7   5  -3   43.51    1.94
  -7   5   3   39.55    1.99
  -6  -5   3    6.99    0.98
   6   5  -3    9.66    0.74
  -6   5   3    8.38    0.68
  -6   5   3    6.58    0.87
  -5  -5   3   24.39    1.76
   5   5  -3   27.65    1.31
  -5   5   3   25.90    1.33
  -5   5   3   26.99    1.72
   5   5  -3   26.85    1.49
  -5   5   3   26.89    1.46
  -4  -5   3   15.88    0.96
  -4  -5   3   16.08    1.26
  -4   5   3   16.14    0.83
  -4   5   3   14.23    0.89
  -4   5   3   15.51    1.17
   4   5  -3   14.88    0.81
   3  -5  -3   28.08    1.59
  -3  -5   3   25.77    1.65
  -3  -5   3   26.97    1.46
  -3   5   3   27.53    1.32
   3   5  -3   26.40    1.31
  -3   5   3   26.84    1.43
  -2  -5   3    4.64    0.36
   2  -5  -3    4.23    0.52
  -2  -5   3    4.39    0.69
  -2   5   3    5.08    0.38
   2   5  -3    5.29    0.43
  -2   5   3    4.44    0.40
  -1  -5   3   34.88    1.94
  -1  -5   3   39.06    2.26
   1  -5  -3   35.88    2.08
   1   5  -3   39.06    1.80
  -1   5   3   39.30    1.79
  -1   5   3   38.87    2.03
   0  -5   3   27.70    1.85
   0  -5   3   28.33    1.50
   0  -5  -3   26.96    1.64
   0   5   3   28.42    1.68
   0   5   3   28.15    1.39
   0   5  -3   32.96    1.41
   1  -5   3    4.82    0.40
  -1  -5  -3    4.90    0.54
   1  -5   3    4.32    0.65
   1   5   3    4.82    0.35
   1   5   3    4.46    0.38
  -1   5  -3    4.31    0.35
   2  -5   3   28.37    1.55
   2  -5   3   29.14    1.73
  -2  -5  -3   30.56    1.68
   2   5   3   29.42    1.55
  -2   5  -3   28.03    1.38
   2   5   3   26.88    1.37
  -3  -5  -3    0.72    0.48
   3  -5   3    1.36    0.25
   3   5   3    1.19    0.24
   3   5   3    1.18    0.29
  -3   5  -3    0.93    0.63
  -3   5  -3    0.88    0.25
   4  -5   3   11.78    0.75
  -4  -5  -3   10.44    0.95
  -4   5  -3   12.24    1.10
   4   5   3    9.73    0.63
   4   5   3   11.93    0.80
  -4   5  -3   12.78    0.71
   5  -5   3    1.90    0.32
  -5  -5  -3    1.17    0.65
   5   5   3    1.26    0.36
   5   5   3    1.89    0.25
  -5   5  -3    1.67    0.68
  -5   5  -3    2.02    0.32
  -6  -5  -3    1.24    0.70
   6  -5   3    0.74    0.31
  -6   5  -3    0.39    0.27
   6   5   3    0.63    0.22
   6   5   3    0.85    0.39
  -6   5  -3    1.41    0.72
   7  -5   3    2.06    0.40
  -7   5  -3    1.97    0.36
  -7   5  -3    1.56    0.83
   7   5   3    1.45    0.46
  -8  -5  -3    0.37    0.88
   8  -5   3    0.15    0.39
  -8   5  -3    0.13    0.96
  -8   5  -3    0.11    0.34
   8   5   3   -0.04    0.48
  -9  -5  -3   11.11    1.31
   9  -5   3    7.95    0.74
  -9   5  -3    7.48    1.23
  -9   5  -3    8.53    0.68
   9   5   3    8.05    0.85
  10  -5   3    6.99    0.76
 -10  -5  -3   10.13    1.37
 -10   5  -3    8.98    1.44
  10   5   3    7.27    0.86
  11  -5   3    0.91    0.59
 -11  -5  -3    1.49    1.23
 -11   5  -3    3.23    1.32
  11   5   3    2.53    0.73
  12  -5   3    6.01    0.80
 -12  -5  -3    5.67    1.52
  12   5   3    6.07    0.91
 -12   5  -3    3.66    1.46
  13  -5   3    1.19    0.71
 -13  -5  -3   -0.16    1.47
 -13   5  -3   -1.14    1.39
  13   5   3    0.84    0.80
 -14  -5  -3    0.71    1.59
  14  -5   3    1.28    0.78
  14   5   3    0.35    0.86
 -14   5  -3    1.06    1.53
 -15  -5  -3    2.18    1.70
  15  -5   3    0.62    0.84
  15   5   3    0.44    0.92
 -15   5  -3    1.68    1.63
 -16  -5  -3   -0.32    1.78
  16  -5   3   -1.69    0.85
 -16   5  -3   -1.24    1.61
  16   5   3   -0.34    0.96
 -17  -5  -3    0.53    1.89
  17  -5   3   -1.61    0.93
 -17   5  -3   -0.96    1.70
  17   5   3    0.14    1.04
 -17  -6   3    1.25    2.15
  17  -6  -3    0.14    0.87
 -17   6   3    1.86    1.70
  17   6  -3   -0.49    0.98
 -16  -6   3    5.65    2.08
  16  -6  -3    7.23    1.01
 -16   6   3    3.42    1.68
  16   6  -3    6.69    1.12
 -15  -6   3    6.23    1.98
  15  -6  -3    8.14    0.99
 -15   6   3    7.43    1.72
  15   6  -3    6.63    1.06
  14  -6  -3    5.72    0.85
 -14  -6   3    7.07    1.88
 -14   6   3    7.21    1.58
  14   6  -3    6.46    0.98
 -13  -6   3   11.39    1.86
  13  -6  -3   11.12    0.98
 -13   6   3    8.82    1.60
  13   6  -3   10.55    1.07
 -12  -6   3    6.96    1.65
  12  -6  -3    6.24    0.75
 -12   6   3    4.44    1.38
  12   6  -3    5.84    0.86
  11  -6  -3    5.95    0.67
 -11  -6   3    4.58    1.44
 -11   6   3    3.96    1.22
 -11   6   3    4.46    0.56
  11   6  -3    5.13    0.76
 -10  -6   3    2.33    1.26
  10  -6  -3    2.71    0.50
 -10   6   3    2.35    1.07
  10   6  -3    2.17    0.62
 -10   6   3    2.64    0.49
   9  -6  -3   50.61    2.64
  -9  -6   3   47.87    3.14
  -9   6   3   47.31    2.38
  -9   6   3   50.76    3.07
   9   6  -3   48.06    2.71
   8  -6  -3   48.77    2.55
  -8  -6   3   48.89    3.02
   8   6  -3   45.73    2.60
  -8   6   3   46.13    2.31
  -8   6   3   49.36    2.85
   8   6  -3   47.27    2.22
   7  -6  -3   17.91    1.19
  -7  -6   3   23.61    1.77
   7   6  -3   18.30    1.26
  -7   6   3   22.75    1.14
  -6  -6   3   26.78    1.81
   6   6  -3   24.24    1.38
  -6   6   3   24.11    1.23
  -6   6   3   20.30    1.32
  -6   6   3   23.79    1.70
  -5  -6   3    6.88    0.95
  -5   6   3    7.37    0.86
  -5   6   3    6.44    0.58
   5   6  -3    8.50    0.65
  -5   6   3    7.25    0.54
   4  -6  -3    3.31    0.58
  -4  -6   3    3.21    0.75
  -4   6   3    3.73    0.32
   4   6  -3    2.97    0.33
  -4   6   3    3.56    0.38
   4   6  -3    3.76    0.37
  -3  -6   3    1.69    0.69
  -3  -6   3    1.06    0.28
   3  -6  -3    1.92    0.49
  -3   6   3    1.44    0.21
  -3   6   3    1.63    0.29
   3   6  -3    0.97    0.29
  -2  -6   3   86.41    4.38
   2  -6  -3   87.85    4.54
  -2  -6   3   88.52    4.64
  -2   6   3   82.27    4.37
  -2   6   3   93.90    3.99
   2   6  -3   79.60    3.97
   1  -6  -3  166.55    8.82
  -1  -6   3  169.51    8.92
  -1  -6   3  164.88    8.65
   1   6  -3  175.93    7.83
  -1   6   3  173.79    7.83
  -1   6   3  179.88    8.70
   0  -6  -3   11.72    0.98
   0  -6   3   12.48    0.72
   0  -6   3   12.50    1.18
   0   6  -3   14.89    0.74
   0   6   3   13.93    1.02
   0   6   3   12.52    0.75
  -1  -6  -3   64.97    3.69
   1  -6   3   75.41    3.53
   1  -6   3   70.49    3.84
   1   6   3   64.64    3.59
   1   6   3   69.45    3.23
  -1   6  -3   72.58    3.24
   2  -6   3  105.36    5.51
  -2  -6  -3  111.30    5.61
   2  -6   3  108.77    5.69
   2   6   3  102.87    4.92
   2   6   3  104.59    5.48
  -2   6  -3  113.03    4.94
  -3  -6  -3   40.65    2.26
   3  -6   3   38.56    2.06
   3  -6   3   39.16    2.29
  -3   6  -3   39.72    1.89
   3   6   3   39.37    2.10
   3   6   3   38.59    1.86
  -4  -6  -3    0.42    0.58
   4  -6   3    0.34    0.25
  -4   6  -3   -0.59    0.69
   4   6   3    0.57    0.30
   4   6   3    0.20    0.24
  -4   6  -3    0.21    0.27
   5  -6   3   15.47    0.92
  -5  -6  -3   14.91    1.20
   5   6   3   14.44    0.98
   5   6   3   13.88    0.79
  -5   6  -3   14.17    0.85
  -5   6  -3   13.97    1.33
  -6  -6  -3   29.69    2.05
   6  -6   3   32.97    1.72
   6   6   3   30.03    1.48
   6   6   3   32.35    1.79
  -6   6  -3   29.16    2.19
  -6   6  -3   30.52    1.54
   7  -6   3   13.55    0.94
  -7  -6  -3   13.53    1.24
   7   6   3   12.28    0.73
  -7   6  -3   14.49    1.43
  -7   6  -3   13.03    0.82
   7   6   3   14.48    1.04
   8  -6   3   30.80    1.79
  -8  -6  -3   33.34    2.24
  -8   6  -3   32.82    2.39
   8   6   3   30.30    1.89
  -8   6  -3   31.32    1.59
   9  -6   3    3.17    0.54
  -9  -6  -3    3.28    1.07
  -9   6  -3    2.72    0.46
  -9   6  -3    4.76    1.19
   9   6   3    2.14    0.64
  10  -6   3   29.87    1.80
 -10  -6  -3   28.88    2.33
 -10   6  -3   29.91    1.55
 -10   6  -3   28.01    2.44
  10   6   3   30.42    1.93
  11  -6   3    6.59    0.77
 -11  -6  -3    4.96    1.41
 -11   6  -3    4.94    1.41
  11   6   3    5.97    0.88
 -12  -6  -3   -1.01    1.33
  12  -6   3    0.22    0.63
  12   6   3    0.93    0.75
 -12   6  -3    1.24    1.34
  13  -6   3    2.82    0.75
 -13  -6  -3    2.11    1.55
 -13   6  -3    1.92    1.38
  13   6   3    2.82    0.88
  14  -6   3    0.31    0.76
 -14  -6  -3    0.38    1.61
 -14   6  -3    1.33    1.50
  14   6   3   -0.11    0.86
  15  -6   3    4.02    0.94
 -15  -6  -3    5.85    1.82
  15   6   3    4.73    1.05
 -15   6  -3    2.97    1.65
 -16  -6  -3    4.80    1.92
  16  -6   3    3.24    0.99
 -16   6  -3    4.06    1.81
  16   6   3    4.24    1.11
 -17  -7   3    0.42    2.08
  17   7  -3    0.04    1.01
 -17   7   3   -0.86    1.65
 -16  -7   3    6.91    2.18
 -16   7   3    6.05    1.75
  16   7  -3    5.84    1.11
  15  -7  -3   -0.22    0.75
 -15  -7   3    0.63    1.88
  15   7  -3    0.25    0.87
 -15   7   3    1.29    1.53
 -14  -7   3    6.02    1.91
  14  -7  -3    7.37    0.91
  14   7  -3    8.25    1.04
 -14   7   3    6.54    1.61
  13  -7  -3    3.34    0.71
 -13  -7   3    4.12    1.70
 -13   7   3    3.94    1.45
  13   7  -3    2.85    0.82
  12  -7  -3   15.44    1.24
 -12  -7   3   12.01    1.96
 -12   7   3   15.17    1.79
  12   7  -3   15.26    1.31
 -11  -7   3   15.67    1.95
  11  -7  -3   16.99    1.20
  11   7  -3   16.50    1.31
 -11   7   3   15.76    1.71
 -11   7   3   14.13    1.04
 -10  -7   3   38.16    2.86
  10  -7  -3   40.49    2.24
 -10   7   3   40.05    2.76
 -10   7   3   38.68    2.02
  10   7  -3   41.95    2.34
  -9  -7   3   13.63    1.55
   9  -7  -3   14.74    1.03
   9   7  -3   15.84    1.15
  -9   7   3   14.16    1.47
  -9   7   3   12.59    0.99
   8  -7  -3   83.46    4.26
  -8  -7   3   74.23    4.60
   8   7  -3   84.49    3.79
  -8   7   3   81.60    3.87
  -8   7   3   85.52    4.60
   8   7  -3   82.03    4.31
   7  -7  -3   46.25    2.45
  -7  -7   3   43.50    2.82
  -7   7   3   46.91    2.25
   7   7  -3   49.67    2.20
   7   7  -3   42.35    2.51
  -7   7   3   46.51    2.80
   6  -7  -3    4.50    0.40
  -6  -7   3    3.62    0.98
   6   7  -3    4.58    0.50
  -6   7   3    3.26    0.46
  -6   7   3    3.81    0.82
  -5  -7   3   11.90    1.24
   5  -7  -3   12.95    1.11
   5   7  -3   14.06    0.77
  -5   7   3   11.96    0.80
   5   7  -3   12.43    0.86
  -5   7   3   10.76    0.81
   4  -7  -3   14.86    1.13
  -4  -7   3   14.73    1.29
  -4   7   3   13.30    0.84
   4   7  -3   13.79    0.88
  -4   7   3   13.67    0.82
   4   7  -3   13.02    0.82
  -3  -7   3  136.17    7.20
   3  -7  -3  140.07    7.11
   3   7  -3  135.90    6.26
  -3   7   3  137.22    6.27
  -3   7   3  134.66    6.90
   3   7  -3  136.88    6.93
  -2  -7   3  258.87   13.38
  -2  -7   3  265.01   13.07
   2  -7  -3  261.79   13.27
  -2   7   3  266.27   11.80
  -2   7   3  252.75   13.05
   2   7  -3  253.52   11.79
  -1  -7   3  188.53   10.12
   1  -7  -3  187.23    9.99
  -1  -7   3  194.91    9.80
  -1   7   3  198.96    9.83
   1   7  -3  198.38    8.87
  -1   7   3  198.89    8.87
   0  -7  -3   95.97    5.14
   0  -7   3  102.16    4.94
   0  -7   3   91.01    5.27
   0   7   3   89.11    5.10
   0   7   3   98.11    4.52
   0   7  -3  108.71    4.53
  -1  -7  -3  123.74    6.43
   1  -7   3  122.87    6.54
   1   7   3  119.70    5.66
  -1   7  -3  131.66    5.68
   1   7   3  120.15    6.30
  -2  -7  -3  100.72    5.26
   2  -7   3  101.38    5.38
   2   7   3   97.93    5.12
   2   7   3  100.99    4.61
  -2   7  -3  100.36    4.62
  -3  -7  -3   18.80    1.38
   3  -7   3   18.39    1.11
   3  -7   3   21.12    1.49
  -3   7  -3   21.20    1.05
   3   7   3   17.92    1.02
   3   7   3   19.07    1.16
   4  -7   3    1.33    0.28
  -4  -7  -3    1.11    0.62
  -4   7  -3    1.53    0.80
  -4   7  -3    1.96    0.35
   4   7   3    1.05    0.29
   4   7   3    0.89    0.34
  -5  -7  -3  154.41    8.08
   5  -7   3  160.90    7.88
  -5   7  -3  158.44    8.23
  -5   7  -3  158.84    7.12
   5   7   3  148.48    7.07
   5   7   3  151.65    7.92
  -6  -7  -3   47.87    2.86
   6  -7   3   51.51    2.62
  -6   7  -3   49.59    3.07
  -6   7  -3   50.38    2.39
   6   7   3   49.55    2.67
   6   7   3   47.60    2.31
  -7  -7  -3   26.26    2.03
   7  -7   3   27.99    1.60
  -7   7  -3   29.18    1.46
   7   7   3   28.22    1.69
  -7   7  -3   27.74    2.21
   7   7   3   27.53    1.37
   8  -7   3    1.29    0.43
  -8  -7  -3   -0.22    0.87
  -8   7  -3    1.11    1.06
   8   7   3    1.22    0.55
  -8   7  -3    0.62    0.42
   9  -7   3   19.26    1.30
  -9  -7  -3   21.60    1.88
   9   7   3   21.46    1.46
  -9   7  -3   19.58    1.18
  -9   7  -3   17.14    1.82
 -10  -7  -3   36.10    2.54
  10  -7   3   37.33    2.13
  10   7   3   35.98    2.24
 -10   7  -3   36.63    1.88
 -10   7  -3   37.31    2.79
  11  -7   3   -0.05    0.56
 -11  -7  -3   -0.08    1.26
  11   7   3    0.68    0.70
 -11   7  -3   -0.45    1.26
  12  -7   3    5.29    0.79
 -12  -7  -3    4.48    1.54
 -12   7  -3    5.95    1.55
  12   7   3    5.83    0.93
  13  -7   3    9.65    1.00
 -13  -7  -3    7.83    1.77
 -13   7  -3    9.37    1.75
  13   7   3    9.10    1.12
 -14  -7  -3   -0.09    1.60
  14  -7   3   -0.67    0.76
 -14   7  -3    1.87    1.56
  14   7   3    0.09    0.88
 -15  -7  -3   -1.56    1.73
  15   7   3   -1.42    0.91
 -15   7  -3    2.36    1.71
 -16  -7  -3    4.03    1.92
 -16   7  -3    6.16    1.89
  16   7   3    4.70    1.15
 -17   8   3   -0.37    1.61
 -16  -8   3   -1.83    2.03
  16   8  -3   -0.17    0.94
 -16   8   3    2.84    1.61
 -15  -8   3    1.85    1.97
 -15   8   3    0.23    1.59
  15   8  -3    1.47    0.91
 -14  -8   3    1.30    1.77
  14   8  -3    0.47    0.81
 -14   8   3    2.27    1.45
  13  -8  -3   15.39    1.24
 -13  -8   3   11.30    2.06
  13   8  -3   12.07    1.20
 -13   8   3   11.21    1.72
  12  -8  -3    4.57    0.69
 -12  -8   3    2.84    1.64
 -12   8   3    4.41    1.35
  12   8  -3    3.83    0.79
  11  -8  -3    9.17    0.82
 -11  -8   3    8.08    1.70
  11   8  -3    8.30    0.93
 -11   8   3    9.17    1.47
 -11   8   3    9.65    0.79
  10  -8  -3    0.13    0.45
 -10  -8   3    1.86    1.37
  10   8  -3    0.93    0.60
 -10   8   3    0.59    0.50
 -10   8   3    2.15    1.11
   9  -8  -3   13.60    1.01
  -9  -8   3   10.92    1.65
  -9   8   3   14.92    1.50
   9   8  -3   14.85    1.15
  -9   8   3   14.43    1.05
   8  -8  -3    2.24    0.42
  -8  -8   3    3.76    1.26
   8   8  -3    2.64    0.39
  -8   8   3    5.15    1.04
   8   8  -3    1.69    0.52
  -8   8   3    2.52    0.50
  -7  -8   3    1.50    1.09
   7  -8  -3    1.68    0.35
  -7   8   3    1.26    0.79
   7   8  -3    1.77    0.36
   7   8  -3    0.87    0.45
  -7   8   3    1.27    0.45
   6  -8  -3    9.52    0.66
  -6  -8   3    7.80    1.22
   6  -8  -3    7.65    0.95
   6   8  -3    8.39    0.66
  -6   8   3    8.52    0.67
   6   8  -3    9.87    0.80
   5  -8  -3    0.50    0.60
  -5  -8   3   -0.55    0.87
  -5   8   3    0.33    0.38
   5   8  -3    0.19    0.33
   5   8  -3    0.69    0.33
   4  -8  -3   97.47    5.28
  -4  -8   3   97.72    5.40
   4   8  -3  100.67    5.10
  -4   8   3  102.93    4.63
   4   8  -3   94.29    4.60
  -4   8   3  104.16    5.06
   3  -8  -3   93.90    5.02
  -3  -8   3   96.62    5.19
   3   8  -3   93.29    4.82
  -3   8   3   95.41    4.79
   3   8  -3   91.43    4.38
  -3   8   3   97.57    4.39
  -2  -8   3  155.95    8.20
   2  -8  -3  155.16    8.04
  -2   8   3  152.66    7.81
   2   8  -3  152.93    7.82
  -2   8   3  161.47    7.11
   2   8  -3  152.41    7.09
   1  -8  -3   66.50    3.68
  -1  -8   3   68.63    3.91
  -1   8   3   68.22    3.47
   1   8  -3   64.04    3.16
   1   8  -3   66.50    3.43
  -1   8   3   72.20    3.18
   0  -8  -3   25.53    1.67
   0  -8   3   26.10    1.93
   0   8   3   25.81    1.67
   0   8  -3   29.05    1.41
   0   8   3   28.59    1.40
   1  -8   3    9.77    1.15
  -1  -8  -3    9.75    0.93
   1   8   3   10.53    0.79
  -1   8  -3   11.30    0.72
   1   8   3    9.75    0.71
   2  -8   3    2.98    0.81
  -2  -8  -3    2.60    0.65
   2   8   3    2.52    0.38
   2   8   3    2.87    0.37
  -2   8  -3    2.83    0.37
  -3  -8  -3   79.77    4.35
   3  -8   3   81.46    4.43
   3  -8   3   78.87    4.13
  -3   8  -3   79.98    3.75
   3   8   3   82.54    3.74
   3   8   3   80.54    4.16
   4  -8   3  235.48   12.13
   4  -8   3  240.53   12.44
  -4  -8  -3  242.24   12.38
   4   8   3  242.71   10.94
  -4   8  -3  246.72   10.97
   4   8   3  236.59   12.18
   5  -8   3   32.50    1.73
   5  -8   3   30.96    2.12
  -5  -8  -3   33.02    2.11
   5   8   3   33.00    1.82
   5   8   3   29.53    1.56
  -5   8  -3   32.32    1.62
  -6  -8  -3  166.26    8.75
   6  -8   3  175.34    8.48
  -6   8  -3  167.59    7.66
   6   8   3  162.68    8.53
   6   8   3  164.69    7.61
  -6   8  -3  164.93    8.86
   7  -8   3   33.78    1.84
  -7  -8  -3   33.36    2.20
   7   8   3   32.14    1.60
   7   8   3   31.96    1.93
  -7   8  -3   32.17    2.44
  -7   8  -3   33.48    1.72
   8  -8   3   10.46    0.86
  -8  -8  -3   10.43    1.30
   8   8   3    8.60    0.85
  -8   8  -3    9.28    0.74
  -8   8  -3    8.75    1.35
   9  -8   3   18.45    1.24
  -9  -8  -3   18.12    1.74
  -9   8  -3   18.12    1.13
  -9   8  -3   16.73    1.79
   9   8   3   18.38    1.39
  10  -8   3    0.08    0.50
 -10  -8  -3   -0.46    1.04
  10   8   3    0.87    0.67
 -10   8  -3   -0.07    0.48
 -10   8  -3   -0.37    1.20
  11  -8   3   24.57    1.59
 -11  -8  -3   20.85    2.12
  11   8   3   25.88    1.73
 -11   8  -3   20.09    2.20
  12  -8   3   38.11    2.29
 -12  -8  -3   36.63    2.92
 -12   8  -3   33.63    2.83
  12   8   3   42.16    2.45
 -13  -8  -3    0.55    1.49
 -13   8  -3    1.19    1.53
  13   8   3    0.87    0.84
 -14  -8  -3   16.75    2.20
 -14   8  -3   15.33    2.15
  14   8   3   18.93    1.67
 -15  -8  -3   -1.46    1.74
 -15   8  -3   -0.22    1.62
  15   8   3    0.35    0.97
 -16  -8  -3    1.71    2.02
  16   8   3    1.80    1.09
 -16   8  -3    1.96    1.77
 -16  -9   3    2.39    2.16
  16   9  -3    1.91    1.01
 -16   9   3    3.63    1.68
 -15  -9   3    1.22    2.00
 -15   9   3    2.01    1.55
  15   9  -3    0.48    0.90
 -14  -9   3    2.84    1.96
  14   9  -3    3.63    0.92
 -14   9   3    4.22    1.53
 -13  -9   3    2.06    1.77
  13   9  -3    1.05    0.78
 -13   9   3   -0.15    1.35
 -12  -9   3    0.49    1.63
  12   9  -3    0.35    0.70
 -12   9   3    0.36    1.28
 -11  -9   3    0.80    1.36
  11   9  -3    0.85    0.65
 -11   9   3   -0.17    1.20
 -11   9   3   -0.32    0.57
  10  -9  -3    6.99    0.69
 -10  -9   3    8.27    1.63
 -10   9   3    7.78    0.75
 -10   9   3    5.11    1.27
  10   9  -3    6.27    0.81
   9  -9  -3    3.10    0.49
  -9  -9   3    3.51    1.41
  -9   9   3    3.25    1.11
   9   9  -3    4.58    0.66
  -9   9   3    3.27    0.61
  -8  -9   3    0.10    1.22
   8  -9  -3    2.83    0.41
  -8   9   3    2.16    0.51
   8   9  -3    2.10    0.54
  -8   9   3    1.59    0.99
   8   9  -3    2.67    0.41
   7  -9  -3    0.87    0.32
  -7  -9   3    0.61    1.14
   7  -9  -3    0.13    0.68
  -7   9   3    0.26    0.50
   7   9  -3    1.09    0.39
   7   9  -3    0.74    0.45
   6  -9  -3   19.71    1.56
   6  -9  -3   20.66    1.17
  -6  -9   3   19.94    1.81
   6   9  -3   20.89    1.29
   6   9  -3   21.54    1.16
  -6   9   3   19.56    1.16
   5  -9  -3   59.99    2.92
   5  -9  -3   58.81    3.22
  -5  -9   3   52.80    3.38
  -5   9   3   55.71    2.73
   5   9  -3   55.51    2.98
   5   9  -3   55.81    2.70
  -4  -9   3   36.84    2.60
   4  -9  -3   39.25    2.30
   4   9  -3   37.94    1.90
  -4   9   3   35.96    1.88
   4   9  -3   37.68    2.04
  -4   9   3   39.46    1.98
  -3  -9   3   59.72    3.52
   3  -9  -3   55.53    3.21
  -3   9   3   58.70    2.74
   3   9  -3   54.15    2.73
   3   9  -3   56.87    2.97
  -3   9   3   59.77    2.93
  -2  -9   3    0.12    0.96
   2  -9  -3    0.32    0.55
   2   9  -3    0.69    0.22
  -2   9   3    0.65    0.16
   2   9  -3    0.64    0.36
  -2   9   3    0.49    0.35
   1  -9  -3    7.32    0.84
  -1  -9   3    9.95    1.26
  -1   9   3    7.16    0.59
   1   9  -3    7.18    0.47
  -1   9   3    6.69    0.53
   1   9  -3    7.83    0.59
   0  -9  -3   13.36    1.27
   0  -9   3   14.85    1.46
   0   9   3   11.77    1.12
   0   9  -3   17.12    0.95
   0   9   3   17.62    0.96
   1  -9   3   10.16    1.16
  -1  -9  -3   10.07    0.98
   1   9   3    9.64    0.84
  -1   9  -3   10.24    0.75
   1   9   3    9.39    0.74
  -2  -9  -3   15.81    1.37
   2  -9   3   17.44    1.57
   2   9   3   16.84    1.07
   2   9   3   17.08    0.99
  -2   9  -3   16.61    0.97
  -3  -9  -3   90.14    5.03
   3  -9   3   94.75    5.13
  -3   9  -3   96.87    4.37
   3   9   3   95.16    4.83
   3   9   3   91.00    4.34
   4  -9   3   26.46    1.88
  -4  -9  -3   24.91    1.90
   4  -9   3   29.63    1.57
  -4   9  -3   26.84    1.47
   4   9   3   27.77    1.44
   4   9   3   28.88    1.62
  -5  -9  -3   95.24    5.15
   5  -9   3   95.34    4.85
   5  -9   3   93.79    5.19
   5   9   3   94.81    4.39
   5   9   3   93.03    4.92
  -5   9  -3   96.39    4.43
   6  -9   3    1.47    0.88
  -6  -9  -3    0.55    0.90
   6  -9   3    0.93    0.36
  -6   9  -3    1.77    0.48
   6   9   3    0.98    0.35
   6   9   3    0.71    0.46
  -7  -9  -3   -0.18    0.96
   7  -9   3   -0.15    0.37
  -7   9  -3   -0.02    0.46
   7   9   3    0.05    0.48
   7   9   3   -0.25    0.35
  -7   9  -3   -1.13    1.02
   8  -9   3   -0.87    0.41
  -8  -9  -3   -1.54    0.91
  -8   9  -3    0.12    0.48
  -8   9  -3   -1.69    1.07
   8   9   3   -0.50    0.53
  -9  -9  -3    1.65    1.07
   9   9   3    1.91    0.66
  -9   9  -3    2.16    0.55
  -9   9  -3    2.29    1.15
 -10  -9  -3    1.24    1.25
 -10   9  -3    0.05    1.26
  10   9   3    0.02    0.67
 -10   9  -3    0.16    0.55
 -11  -9  -3    8.06    1.55
  11   9   3    5.97    0.92
 -11   9  -3    4.33    1.47
 -12  -9  -3    0.44    1.31
 -12   9  -3    0.38    1.44
  12   9   3    0.39    0.79
 -13  -9  -3    6.01    1.73
 -13   9  -3    6.01    1.70
  13   9   3    7.12    1.08
 -14  -9  -3    0.44    1.64
 -14   9  -3    3.47    1.68
  14   9   3    0.41    0.93
 -15  -9  -3    0.53    1.75
  15   9   3   -1.05    0.97
 -15   9  -3    0.20    1.68
  16   9   3   -1.05    1.03
 -16 -10   3    2.36    2.26
  16  10  -3    0.47    0.98
 -16  10   3   -0.30    1.72
 -15 -10   3   -0.31    2.00
  15  10  -3   -1.16    0.86
 -15  10   3    0.57    1.60
 -14 -10   3    4.66    2.17
 -14  10   3    5.53    1.63
  14  10  -3    4.38    0.96
 -13 -10   3   -0.47    1.82
  13  10  -3    0.57    0.79
 -13  10   3    0.63    1.43
 -12 -10   3   22.86    2.51
 -12  10   3   25.41    2.26
  12  10  -3   23.39    1.72
 -11 -10   3    1.83    1.61
 -11  10   3    2.17    1.28
 -11  10   3    2.00    0.67
  11  10  -3    1.64    0.70
 -10  10   3    1.65    1.17
 -10  10   3    0.61    0.59
  10  10  -3    2.90    0.67
   9 -10  -3   -1.38    0.90
  -9 -10   3    1.90    1.42
  -9  10   3    0.05    0.57
   9  10  -3    0.34    0.56
   8 -10  -3   15.57    1.46
  -8 -10   3   14.53    1.85
   8  10  -3   16.37    0.97
  -8  10   3   15.98    1.16
   8  10  -3   17.37    1.22
  -7 -10   3    8.30    1.52
   7 -10  -3    7.19    1.07
   7  10  -3    7.78    0.73
   7  10  -3    8.28    0.64
  -7  10   3    7.91    0.73
  -6 -10   3   11.69    1.59
   6 -10  -3   12.35    1.23
   6  10  -3   16.71    0.94
   6  10  -3   13.69    1.03
  -6  10   3   13.27    0.93
   5 -10  -3    0.44    0.70
  -5 -10   3    0.63    1.16
  -5  10   3   -0.13    0.41
  -4 -10   3   34.28    2.54
   4 -10  -3   35.88    2.17
  -4  10   3   34.80    1.77
   4  10  -3   31.75    1.71
   4  10  -3   33.55    1.84
  -3 -10   3   24.83    2.22
   3 -10  -3   23.38    1.68
   3  10  -3   22.49    1.31
  -3  10   3   24.90    1.28
   3  10  -3   22.85    1.29
   2 -10  -3   -0.15    0.59
  -2 -10   3   -0.11    1.07
  -2  10   3   -0.17    0.37
   2  10  -3   -0.58    0.38
   2  10  -3    0.00    0.22
   1 -10  -3    0.19    0.70
  -1 -10   3    0.25    1.05
   1  10  -3   -0.25    0.38
  -1  10   3   -0.42    0.40
   0 -10   3    5.39    1.27
   0 -10  -3    6.09    0.89
   0  10  -3    7.31    0.60
   0  10   3    6.82    0.63
   0  10   3    6.81    0.61
   1 -10   3    2.66    1.03
  -1 -10  -3    3.17    0.80
  -1  10  -3    3.00    0.44
   1  10   3    3.25    0.49
   1  10   3    4.04    0.55
   2 -10   3    3.57    0.98
  -2 -10  -3    3.77    0.84
   2  10   3    3.77    0.50
   2  10   3    3.90    0.49
  -2  10  -3    3.83    0.47
   3 -10   3    5.26    1.03
  -3 -10  -3    6.12    0.96
  -3  10  -3    6.72    0.58
   3  10   3    6.42    0.60
   3  10   3    6.69    0.60
  -4 -10  -3    1.81    0.80
   4 -10   3    1.95    0.88
   4  10   3    2.75    0.47
   4  10   3    2.50    0.43
  -4  10  -3    2.42    0.48
  -5 -10  -3    0.77    0.80
   5 -10   3    2.03    0.93
  -5  10  -3    2.94    0.49
   5  10   3    1.81    0.43
   5  10   3    2.65    0.49
   6 -10   3    3.55    1.03
  -6 -10  -3    3.85    0.98
   6  10   3    4.07    0.59
  -6  10  -3    4.84    0.58
   6  10   3    4.05    0.48
  -7 -10  -3   -0.96    1.00
   7 -10   3    0.40    0.84
   7  10   3    0.13    0.51
  -7  10  -3    0.09    0.47
  -8 -10  -3   11.58    1.39
   8 -10   3   11.07    1.38
  -8  10  -3   10.87    0.89
   8  10   3   10.41    0.95
  -9 -10  -3    2.38    1.20
   9  10   3    2.81    0.69
  -9  10  -3    2.50    1.34
  -9  10  -3    2.71    0.60
 -10 -10  -3    1.27    1.33
 -10  10  -3    2.05    0.61
  10  10   3    2.45    0.75
 -10  10  -3    2.93    1.43
 -11 -10  -3   -0.27    1.35
  11  10   3    1.91    0.79
 -11  10  -3    1.14    1.50
 -12 -10  -3   18.75    2.08
  12  10   3   17.04    1.56
 -12  10  -3   15.03    2.07
 -13 -10  -3    0.74    1.60
  13  10   3   -0.61    0.86
 -13  10  -3   -0.96    1.54
 -14 -10  -3    0.05    1.69
 -14  10  -3    2.72    1.74
  14  10   3    4.06    1.05
 -15 -10  -3   -1.45    1.77
  15  10   3   -2.32    0.94
 -15  10  -3    0.01    1.73
  16  11  -3    1.69    1.02
 -15 -11   3    3.49    2.17
  15 -11  -3    2.22    1.49
  15  11  -3    1.42    0.94
  14 -11  -3   19.86    2.12
 -14 -11   3   19.20    2.64
  14  11  -3   21.94    1.72
  13 -11  -3   10.53    1.65
 -13 -11   3    9.71    2.18
  13  11  -3   11.29    1.15
 -12 -11   3   13.66    2.10
  12 -11  -3   15.55    1.70
  12  11  -3   11.38    1.15
 -11 -11   3    7.96    1.88
  11 -11  -3    6.68    1.34
 -11  11   3    7.13    0.81
  11  11  -3    5.79    0.86
  10 -11  -3    6.26    1.25
 -10 -11   3    7.36    1.77
 -10  11   3    8.80    0.84
  10  11  -3    5.67    0.82
  -9 -11   3   10.48    1.82
   9 -11  -3    9.17    1.29
   9  11  -3    9.72    0.90
  -9  11   3   10.17    0.88
  -8 -11   3   14.16    1.90
   8 -11  -3   14.47    1.44
   8  11  -3   12.61    1.11
  -8  11   3   12.95    1.00
   7 -11  -3   31.49    2.13
  -7 -11   3   34.68    2.71
   7  11  -3   33.29    1.83
  -7  11   3   29.78    1.74
   7  11  -3   28.78    1.61
   6 -11  -3   97.11    5.44
  -6 -11   3  100.17    5.77
   6  11  -3  101.51    4.69
   6  11  -3  100.25    5.20
  -6  11   3  103.14    4.74
   5 -11  -3   47.08    2.91
  -5 -11   3   49.25    3.36
   5  11  -3   51.56    2.43
  -5  11   3   46.38    2.45
   5  11  -3   51.10    2.64
  -4 -11   3    3.26    1.34
   4 -11  -3    2.23    0.72
   4  11  -3    2.08    0.38
  -4  11   3    1.81    0.53
  -3 -11   3   30.72    2.57
   3 -11  -3   29.35    2.01
   3  11  -3   31.06    1.59
  -3  11   3   31.20    1.61
   3  11  -3   28.25    1.62
   2 -11  -3    4.15    0.87
  -2 -11   3    5.04    1.34
  -2  11   3    4.55    0.59
   2  11  -3    4.17    0.35
   2  11  -3    4.64    0.55
  -1 -11   3   15.04    1.74
   1 -11  -3   16.44    1.38
   1  11  -3   16.27    1.06
  -1  11   3   16.81    1.07
   0 -11  -3    9.83    1.10
   0 -11   3    8.73    1.46
   0  11   3   10.34    0.84
   0  11  -3   10.71    0.82
   0  11   3    8.12    0.80
  -1 -11  -3  102.19    5.53
   1 -11   3  101.18    5.70
  -1  11  -3  103.75    4.79
   1  11   3   99.53    4.79
   1  11   3  105.97    5.38
  -2 -11  -3    5.32    0.96
   2 -11   3    4.32    1.10
   2  11   3    4.17    0.55
  -2  11  -3    4.75    0.57
   2  11   3    4.03    0.56
  -3 -11  -3    8.49    1.09
   3 -11   3   10.78    1.26
   3  11   3    9.13    0.85
   3  11   3   10.14    0.75
  -3  11  -3    9.33    0.74
  -4 -11  -3    1.00    0.81
   4 -11   3    0.84    0.83
  -4  11  -3    0.84    0.47
   4  11   3    1.08    0.44
   4  11   3    0.10    0.42
  -5 -11  -3   35.02    2.44
   5 -11   3   33.58    2.36
   5  11   3   34.31    2.03
  -5  11  -3   35.26    1.87
   5  11   3   38.69    1.82
  -6 -11  -3    4.66    1.16
   6 -11   3    4.08    1.09
   6  11   3    6.88    0.71
  -6  11  -3    7.05    0.70
   6  11   3    6.30    0.58
   7 -11   3    2.39    1.04
  -7 -11  -3   -0.59    1.08
   7  11   3    0.11    0.53
  -7  11  -3    0.08    0.53
   8 -11   3   -0.88    0.91
  -8 -11  -3    1.35    1.15
  -8  11  -3   -0.96    0.55
   8  11   3   -1.00    0.57
   9 -11   3    4.03    1.27
  -9 -11  -3    5.96    1.39
   9  11   3    5.83    0.82
  -9  11  -3    6.98    0.76
 -10 -11  -3   17.72    1.92
  10 -11   3   18.69    1.87
 -10  11  -3   16.53    1.24
  10  11   3   16.69    1.45
 -11 -11  -3   -0.37    1.43
  11  11   3    1.36    0.80
 -11  11  -3    0.29    1.48
 -12 -11  -3    1.56    1.54
  12  11   3    1.58    0.87
 -12  11  -3   -0.22    1.54
 -13 -11  -3    7.13    1.80
 -13  11  -3    8.34    1.85
  13  11   3    6.09    1.09
 -14 -11  -3    0.72    1.75
  14  11   3    0.51    0.97
 -14  11  -3   -1.94    1.64
 -15 -11  -3    1.52    1.84
 -15  11  -3    2.06    1.75
  15  11   3   -1.30    0.99
  15 -12  -3   18.99    2.03
 -15 -12   3   21.66    2.87
  15  12  -3   16.50    1.55
  14 -12  -3   -0.98    1.33
 -14 -12   3    1.39    2.25
  14  12  -3    1.69    0.91
 -13 -12   3    3.64    2.10
  13 -12  -3    7.03    1.53
  13  12  -3    7.29    1.02
 -12 -12   3   -0.07    1.84
  12 -12  -3   -1.13    1.22
 -12  12   3   -0.30    0.72
  12  12  -3   -0.78    0.75
  11 -12  -3    5.24    1.35
 -11 -12   3    6.57    1.95
  11  12  -3    7.72    0.93
 -11  12   3    7.81    0.92
 -10 -12   3   14.45    2.20
  10 -12  -3   18.90    1.78
  10  12  -3   16.79    1.39
 -10  12   3   17.88    1.30
  -9 -12   3   12.76    1.92
   9 -12  -3   15.24    1.55
   9  12  -3   13.67    1.24
  -9  12   3   16.88    1.20
  -8 -12   3   -0.44    1.59
   8 -12  -3    1.24    0.96
   8  12  -3    0.60    0.55
  -8  12   3    0.91    0.62
   7 -12  -3  160.09    8.67
  -7 -12   3  160.50    8.98
   7  12  -3  167.47    8.40
   7  12  -3  162.87    7.55
  -7  12   3  168.53    7.61
   6 -12  -3  129.93    7.08
  -6 -12   3  126.82    7.42
   6  12  -3  134.40    6.16
  -6  12   3  134.94    6.20
   6  12  -3  136.48    6.82
   5 -12  -3    9.82    1.16
  -5 -12   3   12.42    1.84
   5  12  -3   11.40    0.86
  -5  12   3    9.93    0.86
   5  12  -3   10.42    0.83
  -4 -12   3    1.02    1.44
   4 -12  -3    0.40    0.72
  -4  12   3    0.53    0.54
   4  12  -3    0.68    0.47
   4  12  -3    1.22    0.35
   3 -12  -3   37.78    2.40
  -3 -12   3   40.89    2.99
   3  12  -3   34.12    1.90
  -3  12   3   37.90    1.90
  -2 -12   3   21.59    2.15
   2 -12  -3   24.12    1.82
   2  12  -3   21.68    1.32
  -2  12   3   23.09    1.35
   1 -12  -3    9.68    1.20
  -1 -12   3   11.60    1.65
   1  12  -3    9.07    0.78
  -1  12   3   11.48    0.92
   0 -12   3   17.29    1.97
   0 -12  -3   17.46    1.56
   0  12   3   22.06    1.25
   0  12  -3   19.58    1.21
  -1 -12  -3  148.96    7.82
   1 -12   3  146.75    8.05
  -1  12  -3  155.71    6.86
   1  12   3  141.01    6.85
  -2 -12  -3  159.50    8.52
   2 -12   3  161.13    8.64
  -2  12  -3  157.87    7.45
   2  12   3  161.92    8.29
   2  12   3  167.36    7.46
   3 -12   3    1.16    1.02
  -3 -12  -3    1.95    0.97
   3  12   3    1.21    0.48
  -3  12  -3    0.27    0.49
   3  12   3    1.21    0.54
   4 -12   3    2.01    1.03
  -4 -12  -3    2.49    1.05
   4  12   3    3.29    0.55
   4  12   3    2.97    0.56
  -4  12  -3    2.64    0.52
  -5 -12  -3    3.54    1.13
   5 -12   3    4.97    1.05
   5  12   3    4.28    0.58
  -5  12  -3    4.49    0.64
   5  12   3    4.31    0.62
  -6 -12  -3    3.07    1.06
   6 -12   3    1.75    1.05
   6  12   3    2.57    0.54
  -6  12  -3    1.16    0.56
   6  12   3    1.57    0.57
  -7 -12  -3   -0.60    1.15
   7 -12   3    2.37    1.02
   7  12   3    2.08    0.62
  -7  12  -3    2.06    0.60
   8 -12   3   47.74    3.13
  -8 -12  -3   42.49    3.10
   8  12   3   47.47    2.68
  -8  12  -3   47.48    2.41
   9 -12   3    3.19    1.29
  -9 -12  -3    3.75    1.37
  -9  12  -3    3.23    0.68
   9  12   3    3.75    0.77
  10 -12   3   15.40    1.81
 -10 -12  -3   15.85    1.92
  10  12   3   15.05    1.41
 -10  12  -3   14.93    1.22
 -11 -12  -3    5.91    1.62
  11 -12   3    4.71    1.48
  11  12   3    5.99    0.98
 -11  12  -3    6.41    0.83
  12 -12   3    0.92    1.41
 -12 -12  -3    1.88    1.64
  12  12   3    0.95    0.87
  13 -12   3    1.48    1.46
 -13 -12  -3    1.07    1.69
  13  12   3    1.87    0.96
  14 -12   3    0.86    1.59
 -14 -12  -3    1.60    1.81
  14  12   3    0.08    1.01
  15  12   3   -1.11    1.04
  15  13  -3    2.39    1.00
  14 -13  -3    6.80    1.58
 -14 -13   3    4.33    2.35
  14  13  -3    8.35    1.11
  13 -13  -3    1.58    1.47
 -13 -13   3   -0.02    2.03
  13  13  -3    0.72    0.84
  12 -13  -3    4.25    1.45
 -12 -13   3    7.94    2.20
  12  13  -3    6.73    0.97
 -12  13   3    6.62    0.95
  11 -13  -3    0.92    1.20
 -11 -13   3   -0.11    1.88
  11  13  -3   -0.46    0.70
 -11  13   3    0.12    0.78
  10 -13  -3   13.03    1.55
 -10 -13   3   13.30    2.20
  10  13  -3   11.55    1.06
 -10  13   3   11.03    1.08
   9 -13  -3    0.83    1.06
  -9 -13   3    1.26    1.74
  -9  13   3    0.54    0.68
   9  13  -3   -0.21    0.60
  -8 -13   3   23.42    2.57
   8 -13  -3   25.01    2.05
   8  13  -3   26.64    1.66
  -8  13   3   25.84    1.59
  -7 -13   3   -0.43    1.63
   7 -13  -3    2.21    0.97
   7  13  -3    1.09    0.52
  -7  13   3   -0.02    0.63
   7  13  -3    2.32    0.56
  -6 -13   3   30.00    2.81
   6 -13  -3   28.31    2.06
   6  13  -3   28.41    1.57
  -6  13   3   26.54    1.64
   6  13  -3   28.77    1.68
  -5 -13   3    1.96    1.62
   5 -13  -3    1.13    0.88
   5  13  -3   -0.20    0.52
  -5  13   3   -0.08    0.52
   4 -13  -3   38.36    2.41
  -4 -13   3   34.70    3.06
   4  13  -3   35.22    1.88
  -4  13   3   35.26    1.92
  -3 -13   3    5.13    1.67
   3 -13  -3    4.17    1.00
   3  13  -3    3.50    0.62
  -3  13   3    3.56    0.64
   2 -13  -3   11.67    1.37
  -2 -13   3   11.72    1.90
  -2  13   3   15.09    1.06
   2  13  -3   13.26    1.00
   1 -13  -3   74.42    4.25
  -1 -13   3   73.26    4.63
  -1  13   3   78.93    3.61
   1  13  -3   72.01    3.58
   0 -13  -3   18.73    1.68
   0 -13   3   17.88    2.04
   0  13   3   19.00    1.25
   0  13  -3   20.21    1.23
  -1 -13  -3   91.85    5.25
   1 -13   3   96.82    5.54
  -1  13  -3   99.15    4.49
   1  13   3   92.71    4.50
   2 -13   3    1.48    1.12
  -2 -13  -3    4.20    1.08
   2  13   3    3.55    0.63
  -2  13  -3    2.25    0.57
   3 -13   3    0.71    0.97
  -3 -13  -3    0.88    1.04
  -3  13  -3    1.40    0.56
   3  13   3    0.17    0.54
  -4 -13  -3    2.60    1.10
   4 -13   3    1.95    1.09
  -4  13  -3    1.82    0.59
   4  13   3    2.93    0.61
   4  13   3    1.65    0.54
   5 -13   3   -0.89    1.04
  -5 -13  -3    1.84    1.13
  -5  13  -3    0.51    0.57
   5  13   3    0.76    0.52
   5  13   3    0.64    0.51
  -6 -13  -3   -0.15    1.14
   6 -13   3   -0.70    1.04
   6  13   3    0.10    0.53
  -6  13  -3    0.38    0.59
   6  13   3    0.19    0.54
  -7 -13  -3   62.84    3.92
   7 -13   3   65.65    3.98
  -7  13  -3   70.08    3.25
   7  13   3   64.12    3.58
  -8 -13  -3    2.92    1.35
   8 -13   3    4.15    1.30
   8  13   3    2.89    0.72
  -8  13  -3    4.65    0.76
   9 -13   3   29.50    2.41
  -9 -13  -3   32.52    2.51
  -9  13  -3   26.68    1.67
   9  13   3   28.07    1.91
 -10 -13  -3    3.55    1.50
  10 -13   3    3.16    1.42
  10  13   3    2.17    0.83
 -10  13  -3    3.27    0.78
 -11 -13  -3    0.36    1.51
  11 -13   3    1.64    1.43
  11  13   3    0.17    0.84
 -11  13  -3    0.71    0.74
 -12 -13  -3    2.17    1.60
  12 -13   3    2.42    1.49
  12  13   3    2.05    0.95
 -13 -13  -3   -1.03    1.70
  13 -13   3    0.00    1.47
  13  13   3   -2.18    0.91
  14 -13   3    4.87    1.67
 -14 -13  -3    3.65    1.89
  14  13   3    4.47    1.15
 -14 -14   3    5.01    2.44
  14 -14  -3    5.03    1.54
  14  14  -3    4.22    1.00
  13 -14  -3   -0.51    1.32
 -13 -14   3    0.43    2.08
  13  14  -3   -0.55    0.84
  12 -14  -3   -0.75    1.26
 -12 -14   3   -0.09    2.06
 -12  14   3   -0.34    0.85
  12  14  -3   -1.23    0.78
  11 -14  -3   12.19    1.69
 -11 -14   3   13.20    2.44
 -11  14   3   17.40    1.28
  11  14  -3   13.53    1.23
 -10 -14   3    5.48    2.14
  10 -14  -3    3.19    1.27
  10  14  -3    5.93    0.85
 -10  14   3    6.83    0.96
   9 -14  -3   12.63    1.54
  -9 -14   3   11.10    2.24
  -9  14   3   14.94    1.14
   8 -14  -3    3.66    1.11
  -8 -14   3    3.04    1.88
  -8  14   3    3.35    0.75
  -7 -14   3   -1.74    1.72
   7 -14  -3    1.54    1.02
  -7  14   3    0.13    0.66
   7  14  -3    0.48    0.57
  -6 -14   3   -2.70    1.65
   6 -14  -3   -0.50    0.92
  -6  14   3   -1.35    0.61
   6  14  -3    0.36    0.58
  -5 -14   3    2.12    1.76
   5 -14  -3    0.83    0.94
   5  14  -3    2.92    0.64
  -5  14   3    1.12    0.64
  -4 -14   3   -1.20    1.68
   4 -14  -3   -0.42    0.84
   4  14  -3   -0.11    0.55
  -4  14   3    0.81    0.63
  -3 -14   3    3.49    1.72
   3 -14  -3    3.38    1.09
   3  14  -3    3.89    0.64
  -3  14   3    4.93    0.71
   2 -14  -3   13.97    1.46
  -2 -14   3   10.72    1.97
   2  14  -3   11.17    0.93
  -2  14   3   14.94    1.10
   1 -14  -3   26.05    1.97
  -1 -14   3   27.01    2.49
  -1  14   3   27.80    1.59
   1  14  -3   26.15    1.54
   0 -14   3   23.20    2.35
   0 -14  -3   23.78    1.93
   0  14  -3   25.50    1.42
   0  14   3   24.82    1.50
  -1 -14  -3   17.45    1.71
   1 -14   3   22.84    2.09
   1  14   3   19.59    1.31
  -1  14  -3   19.37    1.28
  -2 -14  -3    5.58    1.23
   2 -14   3    4.92    1.41
   2  14   3    7.39    0.79
  -2  14  -3    7.36    0.77
   3 -14   3   -0.71    1.16
  -3 -14  -3   -0.09    1.06
  -3  14  -3    0.58    0.53
   3  14   3    0.29    0.58
  -4 -14  -3   -1.33    0.99
   4 -14   3   -0.60    1.09
  -4  14  -3    0.06    0.59
   4  14   3   -0.43    0.60
   5 -14   3    5.44    1.29
  -5 -14  -3    5.18    1.31
   5  14   3    4.78    0.68
  -5  14  -3    7.31    0.74
  -6 -14  -3    5.12    1.37
   6 -14   3    3.55    1.28
  -6  14  -3    6.26    0.77
   6  14   3    6.26    0.71
   7 -14   3    1.62    1.20
  -7 -14  -3    1.72    1.31
   7  14   3    0.71    0.64
  -7  14  -3    1.40    0.69
  -8 -14  -3    4.58    1.48
   8 -14   3    3.90    1.23
  -8  14  -3    4.70    0.76
   8  14   3    2.88    0.75
  -9 -14  -3   12.11    1.79
   9 -14   3   11.52    1.67
   9  14   3    9.02    1.05
  -9  14  -3   11.86    1.01
  10 -14   3   -0.23    1.32
 -10 -14  -3    1.49    1.51
 -10  14  -3   -1.04    0.75
  10  14   3   -0.82    0.76
  11 -14   3   -0.19    1.37
 -11 -14  -3    3.03    1.63
  11  14   3   -0.81    0.83
 -11  14  -3    0.62    0.79
  12 -14   3    2.80    1.54
 -12 -14  -3    2.62    1.66
  12  14   3    0.90    0.93
 -13 -14  -3    8.81    2.04
  13 -14   3    7.37    1.75
  13  14   3    8.29    1.21
  14  14   3   -0.10    1.04
 -13 -15   3   -2.69    2.26
  13 -15  -3   -0.94    1.43
 -12 -15   3   -0.07    2.23
  12 -15  -3    0.65    1.36
 -12  15   3   -0.26    0.90
 -11 -15   3    4.71    2.27
  11 -15  -3    5.19    1.45
 -11  15   3    6.75    1.02
  10 -15  -3    6.50    1.37
 -10 -15   3   -0.24    2.17
 -10  15   3    5.76    0.93
   9 -15  -3    4.27    1.29
  -9 -15   3    3.79    2.14
  -9  15   3    6.03    0.90
  -8 -15   3    2.79    2.04
   8 -15  -3    1.31    1.08
  -8  15   3    0.84    0.73
   7 -15  -3    0.81    1.04
  -7 -15   3   -0.45    1.89
  -7  15   3    0.35    0.70
   7  15  -3    0.10    0.61
  -6 -15   3    1.60    1.91
   6 -15  -3    1.00    1.03
  -6  15   3    0.21    0.69
   6  15  -3    1.03    0.63
  -5 -15   3    0.21    1.72
   5 -15  -3    0.53    0.99
   5  15  -3    0.65    0.61
  -5  15   3   -0.07    0.67
   4 -15  -3    3.75    1.09
  -4 -15   3    2.88    1.89
  -4  15   3    2.63    0.70
   4  15  -3    3.01    0.66
  -3 -15   3    0.43    1.74
   3 -15  -3    1.30    0.97
   3  15  -3    0.79    0.63
  -3  15   3   -0.17    0.65
  -2 -15   3   -0.25    1.68
   2 -15  -3    0.65    1.06
   2  15  -3    0.59    0.61
  -2  15   3    0.66    0.61
  -1 -15   3   -0.53    1.59
   1 -15  -3   -0.08    1.04
   1  15  -3   -1.07    0.59
  -1  15   3    0.80    0.66
   0 -15  -3    4.96    1.22
   0 -15   3    6.87    1.68
   0  15  -3    7.42    0.81
   0  15   3    8.26    0.85
   1 -15   3    1.78    1.49
  -1 -15  -3    0.15    1.12
  -1  15  -3    0.14    0.61
   1  15   3    1.46    0.67
  -2 -15  -3    4.10    1.12
   2 -15   3    4.41    1.52
  -2  15  -3    4.06    0.73
   2  15   3    2.38    0.72
  -3 -15  -3   -0.41    1.15
   3 -15   3    1.12    1.28
   3  15   3    0.13    0.63
  -3  15  -3   -0.57    0.55
   4 -15   3    8.37    1.51
  -4 -15  -3    8.82    1.48
  -4  15  -3    8.96    0.87
   4  15   3    8.08    0.87
  -5 -15  -3   -0.54    1.24
   5 -15   3   -0.45    1.16
   5  15   3   -0.40    0.62
  -5  15  -3   -0.77    0.61
   6 -15   3    5.53    1.36
  -6 -15  -3    7.16    1.50
   6  15   3    7.07    0.78
  -6  15  -3    6.76    0.83
  -7 -15  -3    0.37    1.38
   7 -15   3    0.11    1.20
  -7  15  -3    0.02    0.67
  -8 -15  -3    4.86    1.61
   8 -15   3    6.35    1.48
  -8  15  -3    9.49    0.93
  -9 -15  -3    6.27    1.66
   9 -15   3    5.00    1.48
  -9  15  -3    3.54    0.82
  10 -15   3    0.69    1.41
 -10 -15  -3    3.02    1.62
 -10  15  -3    1.62    0.80
  11 -15   3   -1.54    1.40
 -11 -15  -3   -1.78    1.62
 -11  15  -3   -0.50    0.83
  12 -15   3    2.13    1.58
 -12 -15  -3    1.94    1.79
  12 -16  -3    9.59    1.62
 -12 -16   3    3.98    2.49
 -12  16   3    8.23    1.15
 -11 -16   3   32.33    3.52
  11 -16  -3   34.86    2.74
 -11  16   3   37.21    2.14
  10 -16  -3    9.48    1.62
 -10 -16   3    6.85    2.60
 -10  16   3   11.92    1.18
  -9 -16   3    8.22    2.40
   9 -16  -3    3.67    1.31
  -9  16   3    4.57    0.89
   8 -16  -3    3.76    1.24
  -8 -16   3    1.02    2.19
  -8  16   3    3.12    0.85
   7 -16  -3    0.80    1.11
  -7 -16   3    4.62    1.99
  -7  16   3    3.10    0.81
   6 -16  -3    2.41    1.11
  -6 -16   3    2.46    2.03
  -6  16   3    1.43    0.75
   6  16  -3    2.18    0.67
  -5 -16   3    9.10    2.33
   5 -16  -3    9.87    1.41
   5  16  -3   10.79    0.98
  -5  16   3   10.74    1.00
  -4 -16   3   11.02    2.25
   4 -16  -3   11.67    1.47
   4  16  -3    8.87    0.89
  -4  16   3    9.58    0.97
  -3 -16   3   50.61    3.80
   3 -16  -3   56.64    3.37
  -3  16   3   51.01    2.72
   3  16  -3   53.02    2.70
   2 -16  -3   11.54    1.49
  -2 -16   3   15.09    2.27
   2  16  -3   10.86    1.01
  -2  16   3   11.59    0.99
  -1 -16   3    0.84    1.71
   1 -16  -3   -0.97    1.11
  -1  16   3    0.63    0.72
   1  16  -3   -0.49    0.66
   0 -16   3   13.49    2.00
   0 -16  -3   11.55    1.56
   0  16  -3   11.79    1.02
   0  16   3   12.61    1.07
  -1 -16  -3   -0.88    1.19
   1 -16   3    0.09    1.49
   1  16   3   -0.46    0.67
  -1  16  -3    0.12    0.65
  -2 -16  -3   -0.93    1.18
   2 -16   3   -1.27    1.37
  -2  16  -3    0.17    0.66
   2  16   3   -0.58    0.69
  -3 -16  -3   23.50    2.23
   3 -16   3   26.39    2.34
  -3  16  -3   24.37    1.55
   3  16   3   24.28    1.54
  -4 -16  -3    0.44    1.28
   4 -16   3   -0.08    1.29
   4  16   3    0.42    0.66
  -4  16  -3    0.21    0.67
   5 -16   3   -0.25    1.29
  -5 -16  -3    0.48    1.33
   5  16   3   -0.22    0.67
  -5  16  -3    0.05    0.67
   6 -16   3    1.69    1.29
  -6 -16  -3    1.60    1.42
  -6  16  -3    0.37    0.71
  -7 -16  -3   17.02    1.99
   7 -16   3   18.10    1.89
  -7  16  -3   14.72    1.27
  -8 -16  -3    8.40    1.74
   8 -16   3    6.14    1.54
  -8  16  -3    7.22    0.93
   9 -16   3    0.28    1.38
  -9 -16  -3    0.23    1.57
  -9  16  -3    1.04    0.78
 -10 -16  -3    0.31    1.65
  10 -16   3   -0.72    1.38
 -10  16  -3    0.17    0.81
 -11 -16  -3    4.33    1.84
  11 -16   3    4.80    1.64
 -11  16  -3    4.80    0.98
  12 -16   3    3.34    1.65
 -12  17   3    9.68    1.21
  11 -17  -3    0.50    1.34
 -11 -17   3    3.36    2.55
 -11  17   3    2.30    0.99
  10 -17  -3   11.30    1.81
 -10 -17   3   15.68    2.93
 -10  17   3   19.23    1.55
   9 -17  -3    8.26    1.47
  -9 -17   3    3.31    2.46
  -9  17   3    5.70    0.98
  -8 -17   3    8.92    2.63
   8 -17  -3   13.82    1.67
  -8  17   3   13.82    1.20
  -7 -17   3   -1.66    2.17
   7 -17  -3    0.05    1.15
  -7  17   3    0.71    0.79
  -6 -17   3    0.88    2.24
   6 -17  -3    2.08    1.23
  -6  17   3    1.19    0.79
   6  17  -3    1.43    0.73
   5 -17  -3   21.80    2.01
  -5 -17   3   20.41    2.85
  -5  17   3   21.43    1.43
   5  17  -3   22.14    1.42
   4 -17  -3   52.48    3.37
  -4 -17   3   55.01    4.14
  -4  17   3   55.53    2.75
   4  17  -3   49.24    2.68
   3 -17  -3    0.87    1.18
  -3 -17   3    0.32    1.96
   3  17  -3    1.34    0.73
  -3  17   3    2.61    0.78
  -2 -17   3   14.70    2.40
   2 -17  -3   16.96    1.72
  -2  17   3   14.82    1.20
   2  17  -3   14.26    1.16
  -1 -17   3   -1.81    1.76
   1 -17  -3    0.77    1.25
   1  17  -3    0.30    0.71
  -1  17   3    0.73    0.75
   0 -17   3   11.45    2.17
   0 -17  -3   18.58    1.82
   0  17   3   15.23    1.27
   0  17  -3   13.66    1.14
   1 -17   3   50.39    3.71
  -1 -17  -3   52.87    3.49
  -1  17  -3   53.58    2.72
   1  17   3   54.53    2.78
   2 -17   3    0.85    1.57
  -2 -17  -3   -0.32    1.31
  -2  17  -3    0.67    0.71
   2  17   3    1.44    0.76
   3 -17   3   25.61    2.44
  -3 -17  -3   23.39    2.20
   3  17   3   25.69    1.64
  -3  17  -3   23.12    1.56
   4 -17   3   22.02    2.21
  -4 -17  -3   23.53    2.17
  -4  17  -3   21.93    1.48
   4  17   3   21.97    1.54
   5 -17   3    0.28    1.36
  -5 -17  -3    0.17    1.42
  -5  17  -3    0.45    0.72
   5  17   3   -0.30    0.71
  -6 -17  -3    0.57    1.45
   6 -17   3    2.64    1.43
  -6  17  -3    0.46    0.74
  -7 -17  -3    9.37    1.82
   7 -17   3    8.94    1.66
  -7  17  -3   10.66    1.07
  -8 -17  -3    3.85    1.68
   8 -17   3    0.29    1.40
  -8  17  -3    0.23    0.77
  -9 -17  -3   31.23    2.83
   9 -17   3   28.34    2.70
  -9  17  -3   29.65    1.95
  10 -17   3    4.88    1.58
 -10 -17  -3    1.83    1.74
 -10  17  -3    2.21    0.89
  11 -17   3    0.72    1.59
 -11 -17  -3    0.59    1.78
 -11  17  -3    0.81    0.92
 -11  18   3    2.50    1.04
  10 -18  -3    9.91    1.70
 -10 -18   3    5.43    2.70
 -10  18   3   10.60    1.17
  -9 -18   3   -1.29    2.47
   9 -18  -3    0.06    1.33
  -9  18   3    1.15    0.95
   8 -18  -3    0.86    1.30
  -8 -18   3    4.19    2.53
  -8  18   3   -0.60    0.89
  -7 -18   3   12.51    2.72
   7 -18  -3    9.97    1.63
  -7  18   3   14.67    1.22
   6 -18  -3   29.16    2.46
  -6 -18   3   29.49    3.37
   6  18  -3   29.39    1.82
  -6  18   3   32.57    1.91
   5 -18  -3   13.55    1.71
  -5 -18   3   12.91    2.59
   5  18  -3   14.03    1.14
  -5  18   3   11.90    1.15
   4 -18  -3   15.61    1.76
  -4 -18   3   13.22    2.63
   4  18  -3   12.71    1.11
  -4  18   3   12.73    1.16
  -3 -18   3    1.68    1.95
   3 -18  -3    2.39    1.27
  -3  18   3    0.84    0.81
   3  18  -3    1.52    0.76
   2 -18  -3   15.03    1.78
  -2 -18   3   19.39    2.60
  -2  18   3   16.91    1.35
   2  18  -3   14.28    1.21
  -1 -18   3   -1.81    1.86
   1 -18  -3   -0.18    1.25
  -1  18   3    0.87    0.79
   1  18  -3   -0.73    0.72
   0 -18  -3   12.15    1.74
   0 -18   3   13.59    2.24
   0  18   3   15.35    1.21
   0  18  -3   13.08    1.15
   1 -18   3   -1.54    1.61
  -1 -18  -3    0.08    1.34
   1  18   3    1.07    0.80
  -1  18  -3    0.77    0.75
  -2 -18  -3   70.80    4.47
   2 -18   3   66.40    4.58
   2  18   3   76.39    3.63
  -2  18  -3   73.74    3.62
   3 -18   3    3.61    1.61
  -3 -18  -3    2.69    1.53
  -3  18  -3    3.00    0.81
   3  18   3    3.56    0.84
  -4 -18  -3    7.27    1.63
   4 -18   3   10.13    1.84
   4  18   3    8.86    1.01
  -4  18  -3    8.65    0.99
  -5 -18  -3    5.40    1.64
   5 -18   3    7.63    1.66
   5  18   3    5.37    0.87
  -5  18  -3    5.02    0.90
   6 -18   3   -0.22    1.42
  -6 -18  -3   -0.46    1.53
  -6  18  -3    0.05    0.78
  -7 -18  -3   -0.26    1.63
   7 -18   3    2.34    1.50
  -7  18  -3    0.27    0.81
  -8 -18  -3   10.22    2.03
   8 -18   3   12.88    1.91
  -8  18  -3   15.24    1.28
  -9 -18  -3    6.05    1.87
   9 -18   3    5.39    1.66
  -9  18  -3    6.57    1.02
 -10 -18  -3    9.77    2.21
 -10  18  -3   15.16    1.33
 -11  18  -3   -0.22    0.93
 -10  19   3    0.72    1.01
   9 -19  -3    0.50    1.45
  -9 -19   3   -0.31    2.63
  -9  19   3   -0.56    0.91
  -8 -19   3   -2.38    2.56
   8 -19  -3    0.86    1.35
  -8  19   3    0.89    0.89
   7 -19  -3   -0.29    1.41
  -7 -19   3    0.59    2.52
  -7  19   3    0.51    0.89
   6 -19  -3   11.85    1.74
  -6 -19   3   12.53    2.86
  -6  19   3   13.99    1.23
   5 -19  -3    3.02    1.39
  -5 -19   3    3.29    2.44
   5  19  -3    2.77    0.81
  -5  19   3    4.36    0.93
  -4 -19   3   13.08    2.72
   4 -19  -3   13.15    1.71
  -4  19   3   11.28    1.18
   4  19  -3   14.08    1.19
   3 -19  -3    0.01    1.31
  -3 -19   3    0.78    2.27
   3  19  -3   -0.86    0.76
  -3  19   3   -1.17    0.80
  -2 -19   3   -1.38    2.02
   2 -19  -3   -0.93    1.30
   2  19  -3   -0.11    0.79
  -2  19   3    0.92    0.85
  -1 -19   3    1.48    2.03
   1 -19  -3    0.43    1.35
  -1  19   3    1.41    0.87
   1  19  -3    2.32    0.82
   0 -19  -3    0.44    1.45
   0 -19   3    0.97    1.84
   0  19   3    1.87    0.88
   0  19  -3    2.05    0.83
   1 -19   3    7.38    2.00
  -1 -19  -3    7.54    1.62
  -1  19  -3    7.92    1.00
   1  19   3    8.60    1.05
  -2 -19  -3    2.01    1.52
   2 -19   3    2.59    1.68
  -2  19  -3    2.77    0.85
   2  19   3    2.94    0.93
  -3 -19  -3    0.77    1.56
   3 -19   3   -1.26    1.57
  -3  19  -3   -0.40    0.78
   3  19   3   -0.30    0.86
  -4 -19  -3   22.05    2.23
   4 -19   3   15.85    2.18
  -4  19  -3   20.62    1.48
   4  19   3   18.52    1.49
   5 -19   3    2.39    1.64
  -5 -19  -3    2.13    1.63
  -5  19  -3    1.03    0.87
  -6 -19  -3   -0.51    1.60
   6 -19   3    0.62    1.52
  -6  19  -3    0.57    0.82
   7 -19   3    0.53    1.54
  -7 -19  -3    2.44    1.81
  -7  19  -3    1.43    0.88
  -8 -19  -3    9.12    2.00
   8 -19   3   10.34    1.92
  -8  19  -3   10.38    1.21
  -9  19  -3    6.54    1.07
  -8 -20   3   -2.15    2.63
   8 -20  -3    1.71    1.45
  -8  20   3    0.50    0.93
  -7 -20   3   -0.38    2.56
   7 -20  -3    1.88    1.44
  -7  20   3    0.59    0.93
  -6 -20   3   -0.48    2.50
   6 -20  -3    2.13    1.50
  -6  20   3    0.86    0.87
  -5 -20   3    2.28    2.44
   5 -20  -3    1.61    1.44
  -5  20   3    1.31    0.89
   5  20  -3    1.06    0.86
  -4 -20   3    6.94    2.59
   4 -20  -3    1.62    1.39
  -4  20   3    3.83    0.96
   4  20  -3    2.03    0.84
  -3 -20   3    4.43    2.33
   3 -20  -3    1.31    1.44
   3  20  -3    2.44    0.90
  -3  20   3    1.19    0.91
  -2 -20   3    3.53    2.18
   2 -20  -3    2.32    1.41
  -2  20   3    3.32    0.95
   2  20  -3    2.95    0.89
  -1 -20   3    3.78    2.18
   1 -20  -3    5.15    1.57
   1  20  -3    4.67    0.95
  -1  20   3    5.32    1.01
   0 -20  -3   -1.83    1.45
   0 -20   3   -1.29    1.90
   0  20   3    1.49    0.92
   0  20  -3    0.12    0.85
   1 -20   3    0.50    1.84
  -1 -20  -3    1.05    1.51
   1  20   3    1.59    0.91
  -1  20  -3    0.02    0.82
   2 -20   3    2.35    1.77
  -2 -20  -3    0.95    1.54
   2  20   3   -0.01    0.86
  -2  20  -3    1.52    0.85
  -3 -20  -3    3.38    1.69
   3 -20   3    2.14    1.69
  -3  20  -3    1.55    0.85
   3  20   3    2.81    0.94
  -4 -20  -3    0.62    1.60
   4 -20   3    4.42    1.74
   4  20   3    0.12    0.82
  -4  20  -3   -0.31    0.89
   5 -20   3   -0.74    1.59
  -5 -20  -3   -0.27    1.63
  -5  20  -3    0.10    0.86
  -6 -20  -3    1.21    1.71
   6 -20   3    1.59    1.65
  -6  20  -3   -0.60    0.87
  -7 -20  -3    3.24    1.82
   7 -20   3    5.41    1.73
  -7  20  -3    4.63    1.07
  -6 -21   3    0.38    2.58
   6 -21  -3    2.71    1.54
  -6  21   3    0.08    0.93
  -5 -21   3    0.79    2.47
   5 -21  -3    0.24    1.38
   5  21  -3   -1.34    0.81
  -5  21   3    0.56    0.93
  -4 -21   3    7.25    2.62
   4 -21  -3    2.95    1.48
  -4  21   3    4.32    1.01
   4  21  -3    4.99    0.99
  -3 -21   3    4.29    2.36
   3 -21  -3    1.05    1.49
  -3  21   3    3.36    0.98
   3  21  -3    3.27    0.93
  -2 -21   3    2.42    2.24
   2 -21  -3    2.08    1.48
  -2  21   3    0.64    0.95
   2  21  -3    0.65    0.88
   1 -21  -3    6.36    1.67
  -1 -21   3    7.31    2.23
   1  21  -3    4.44    0.99
  -1  21   3    4.24    1.03
   0 -21   3    1.79    2.04
   0 -21  -3    1.47    1.55
   0  21   3    2.35    0.98
   0  21  -3    2.06    0.92
  -1 -21  -3    2.57    1.68
   1 -21   3    0.21    1.87
   1  21   3    0.33    0.89
  -1  21  -3   -0.86    0.86
   2 -21   3    4.37    1.98
  -2 -21  -3    6.38    1.78
  -2  21  -3    5.00    1.00
   2  21   3    3.84    0.97
  -3 -21  -3    4.69    1.76
   3 -21   3    4.44    1.83
  -3  21  -3    3.15    0.95
   3  21   3    2.68    0.98
   4 -21   3    2.21    1.73
  -4 -21  -3   -0.82    1.74
   4  21   3   -0.33    0.85
  -4  21  -3    0.07    0.87
   5 -21   3   24.35    2.62
  -5 -21  -3   30.02    2.76
  -5  21  -3   26.95    1.83
   4  22  -3    2.39    0.92
   3  22  -3   -0.74    0.88
   2 -22  -3   33.58    2.86
  -2 -22   3   34.40    3.48
   2  22  -3   33.73    2.10
  -2  22   3   35.75    2.14
  -1 -22   3    2.49    2.17
   1 -22  -3    4.09    1.68
  -1  22   3    3.48    1.00
   1  22  -3    3.98    1.04
   0 -22  -3    3.85    1.76
   0 -22   3    2.81    2.13
   0  22  -3    4.56    1.01
   0  22   3    3.01    1.01
   1 -22   3   -0.42    1.92
  -1 -22  -3   -2.14    1.61
   1  22   3   -1.02    0.92
  -1  22  -3    0.00    0.93
  -2 -22  -3    2.16    1.75
   2  22   3    2.30    1.02
   3  22   3   11.30    1.24
 -18   0   4   -0.34    1.89
  18   0  -4    0.27    0.99
 -17   0   4   -0.33    1.72
  17   0  -4    0.21    0.92
 -16   0   4   22.04    2.52
  16   0  -4   30.35    2.00
 -15   0   4    2.08    1.53
  15   0  -4    2.87    0.85
 -14   0   4    7.94    1.64
  14   0  -4    9.73    1.05
  13   0  -4    0.37    0.65
 -13   0   4   -1.75    1.24
  12   0  -4   16.30    1.25
 -12   0   4   12.05    1.62
  11   0  -4   -0.05    0.54
 -11   0   4    1.34    1.09
 -10   0   4    5.35    1.09
  10   0  -4    4.84    0.64
  -9   0   4    1.80    0.91
   9   0  -4    0.48    0.36
   9   0  -4   -0.51    0.41
   8   0  -4   99.15    4.74
  -8   0   4  107.08    5.50
   8   0  -4  102.42    5.30
  -7   0   4   -0.35    0.34
  -7   0   4   -0.26    0.62
  -6   0   4   30.46    1.83
   6   0  -4   29.52    1.49
  -6   0   4   29.41    1.67
  -5   0   4    0.27    0.27
   5   0  -4    0.11    0.28
  -5   0   4   -0.18    0.46
   4   0  -4  303.59   13.92
  -4   0   4  311.38   15.48
  -4   0   4  306.26   15.59
  -3   0   4    0.09    0.31
   3   0  -4    0.12    0.24
  -3   0   4   -0.28    0.20
   2   0  -4    3.32    0.32
  -2   0   4    4.05    0.37
  -2   0   4    2.81    0.29
   1   0  -4    0.03    0.20
  -1   0   4    0.11    0.26
   0   0  -4   25.18    1.18
   0   0   4   24.47    1.50
   0   0  -4   21.66    1.24
  -1   0  -4    0.65    0.29
  -1   0  -4    1.25    0.26
  -2   0  -4  258.06   11.57
  -2   0  -4  252.56   12.96
   3   0   4   -0.05    0.24
  -3   0  -4    0.03    0.17
  -3   0  -4   -0.23    0.40
   4   0   4   24.09    1.36
  -4   0  -4   25.07    1.15
  -4   0  -4   22.86    1.47
   5   0   4    0.18    0.29
  -5   0  -4   -0.26    0.55
  -5   0  -4   -0.02    0.15
  -6   0  -4  211.25   11.16
  -6   0  -4  226.37    9.81
   6   0   4  211.93   10.99
   7   0   4    0.21    0.38
  -7   0  -4    1.44    0.69
   8   0   4  109.62    5.60
  -8   0  -4  105.75    5.83
   9   0   4    0.86    0.52
  -9   0  -4    0.32    0.92
  10   0   4   32.35    1.96
 -10   0  -4   31.28    2.38
 -11   0  -4   -0.11    1.10
  11   0   4    0.08    0.62
  12   0   4   19.49    1.49
 -12   0  -4   15.88    1.86
 -13   0  -4    1.49    1.37
  13   0   4   -0.17    0.73
 -14   0  -4    7.04    1.65
  14   0   4    7.70    1.03
 -15   0  -4    1.29    1.55
  15   0   4    0.36    0.86
  16   0   4   56.70    3.31
 -16   0  -4   52.26    3.87
 -17   0  -4    1.93    1.80
  17   0   4   -1.58    0.93
 -18  -1   4   -1.00    1.82
  18  -1  -4    0.95    0.99
 -18   1   4    0.00    1.82
  18   1  -4    1.70    1.04
  17  -1  -4    9.58    1.17
 -17  -1   4    3.71    2.01
  17   1  -4    9.34    1.20
 -17   1   4    7.66    1.92
 -16  -1   4    2.92    1.73
  16  -1  -4    3.11    0.92
  16   1  -4    2.73    0.94
 -16   1   4    1.31    1.64
  15  -1  -4   43.16    2.57
 -15  -1   4   39.48    3.23
 -15   1   4   39.44    3.19
  15   1  -4   43.60    2.60
 -14  -1   4   -1.31    1.49
  14  -1  -4   -0.61    0.68
 -14   1   4    1.42    1.38
  14   1  -4    1.05    0.75
 -13  -1   4    3.37    1.44
  13  -1  -4    4.31    0.76
  13   1  -4    4.82    0.79
 -13   1   4    2.72    1.37
  12  -1  -4   35.48    2.14
 -12  -1   4   33.68    2.67
  12   1  -4   39.38    2.17
 -12   1   4   33.19    2.67
 -11  -1   4   70.46    4.37
  11  -1  -4   76.96    4.01
 -11   1   4   77.78    4.37
  11   1  -4   75.01    4.02
 -10  -1   4   43.95    2.82
  10  -1  -4   41.33    2.44
  10   1  -4   44.80    2.48
 -10   1   4   47.71    2.85
   9  -1  -4   26.63    1.64
  -9  -1   4   29.56    2.05
   9  -1  -4   29.10    1.48
   9   1  -4   27.81    1.37
  -9   1   4   28.89    2.02
   9   1  -4   26.37    1.67
   8  -1  -4   12.73    0.81
  -8  -1   4   10.83    1.15
   8   1  -4   11.22    0.91
   8   1  -4   11.50    0.73
  -8   1   4   11.06    0.92
  -8   1   4   12.53    1.15
   7  -1  -4   34.34    1.67
  -7  -1   4   33.53    2.10
  -7  -1   4   32.57    1.90
  -7   1   4   33.35    1.89
  -7   1   4   33.99    2.10
   7   1  -4   34.91    1.66
  -6  -1   4    6.00    0.69
  -6  -1   4    3.22    0.42
   6  -1  -4    3.43    0.36
   6   1  -4    2.83    0.38
  -6   1   4    3.84    0.43
  -6   1   4    3.58    0.64
   5  -1  -4   23.59    1.14
  -5  -1   4   21.69    1.46
  -5  -1   4   22.32    1.30
   5   1  -4   23.46    1.17
  -5   1   4   22.38    1.29
  -5   1   4   22.16    1.43
  -4  -1   4  239.10   12.65
  -4   1   4  259.99   12.66
   4   1  -4  245.69   11.30
  -4   1   4  247.53   11.29
  -4   1   4  252.39   12.56
  -3  -1   4  188.87    9.42
  -3  -1   4  179.47    9.48
   3   1  -4  190.84    8.49
  -3   1   4  187.90    8.47
  -3   1   4  188.53    9.42
  -3   1   4  183.67    9.48
  -2  -1   4  274.75   14.52
  -2  -1   4  286.46   14.45
  -2   1   4  292.73   13.00
  -2   1   4  285.85   14.46
   2   1  -4  300.06   13.02
  -2   1   4  282.95   14.51
   1  -1  -4   38.47    1.75
  -1  -1   4   35.83    1.94
   1  -1  -4   33.89    1.93
  -1  -1   4   37.01    1.97
   1  -1  -4   36.83    1.91
  -1   1   4   41.76    2.04
   1   1  -4   39.10    1.77
   0  -1  -4    8.79    0.50
   0  -1  -4    9.40    0.50
   0  -1   4    5.47    0.69
   0   1  -4    8.24    0.51
   0   1   4   10.63    0.93
   0   1  -4    7.00    0.59
  -1  -1  -4  130.70    5.61
  -1  -1  -4  132.37    6.27
   1  -1   4  113.59    6.26
   1   1   4  119.21    6.25
  -1   1  -4  127.77    5.60
  -1   1  -4  113.74    6.28
   2  -1   4   16.01    0.96
  -2  -1  -4   17.22    0.87
  -2  -1  -4   17.42    1.04
  -2   1  -4   14.70    1.05
   2   1   4   16.96    0.97
  -2   1  -4   15.88    0.83
  -3  -1  -4   34.98    1.65
  -3  -1  -4   35.19    1.94
   3  -1   4   36.00    1.87
  -3   1  -4   33.15    1.63
  -3   1  -4   34.16    1.97
   3   1   4   35.87    1.87
  -4  -1  -4   36.03    1.63
   4  -1   4   34.47    1.87
  -4  -1  -4   33.96    1.96
  -4   1  -4   34.21    1.63
   4   1   4   34.38    1.88
  -4   1  -4   36.11    2.05
  -5  -1  -4   42.47    2.36
  -5  -1  -4   41.09    1.89
   5  -1   4   41.14    2.20
  -5   1  -4   43.09    2.41
  -5   1  -4   40.97    1.91
   5   1   4   38.80    2.20
  -6  -1  -4   87.36    4.66
   6  -1   4   85.00    4.47
  -6   1  -4   87.97    3.95
  -6   1  -4   86.27    4.67
   6   1   4   85.64    4.48
  -7  -1  -4   56.95    3.16
   7  -1   4   55.22    2.91
   7   1   4   54.29    2.92
  -7   1  -4   50.76    3.11
  -7   1  -4   54.58    2.50
   8  -1   4    9.72    0.87
  -8  -1  -4    9.92    1.11
  -8   1  -4    9.37    0.52
   8   1   4    8.67    0.79
  -8   1  -4    9.34    1.09
  -9  -1  -4  158.55    8.63
   9  -1   4  168.61    8.40
  -9   1  -4  155.67    8.64
   9   1   4  169.65    8.42
  10  -1   4    1.00    0.59
 -10  -1  -4    0.20    1.04
 -10   1  -4    0.44    0.94
  10   1   4    0.97    0.60
  11  -1   4    1.95    0.66
 -11  -1  -4    1.37    1.04
 -11   1  -4    1.31    1.17
  11   1   4    2.20    0.69
  12  -1   4    0.27    0.67
 -12  -1  -4    0.39    1.26
  12   1   4    0.34    0.70
 -12   1  -4    2.05    1.30
  13  -1   4   14.29    1.26
 -13  -1  -4   12.95    1.79
 -13   1  -4   10.64    1.74
  13   1   4   17.60    1.43
 -14  -1  -4    1.18    1.44
  14  -1   4    1.15    0.83
  14   1   4    0.73    0.82
 -14   1  -4    1.99    1.49
  15  -1   4   18.04    1.63
 -15  -1  -4   18.29    2.18
 -15   1  -4   15.70    2.08
  15   1   4   17.66    1.53
 -16  -1  -4   -1.36    1.61
  16  -1   4    3.23    0.99
 -16   1  -4    3.18    1.67
  16   1   4    1.26    0.97
 -17  -1  -4    8.78    2.09
  17  -1   4   11.40    1.32
 -17   1  -4    7.97    2.00
  17   1   4   11.41    1.35
 -18  -2   4    1.58    1.94
  18  -2  -4    3.73    1.03
  18   2  -4    2.61    1.09
 -18   2   4    0.51    1.74
  17  -2  -4   -0.49    0.87
 -17  -2   4   -1.04    1.83
  17   2  -4   -0.73    0.92
 -17   2   4   -0.49    1.66
  16  -2  -4    0.35    0.83
 -16  -2   4   -0.97    1.72
  16   2  -4    0.17    0.88
 -16   2   4   -0.38    1.52
 -15  -2   4   16.18    2.20
  15  -2  -4   19.76    1.57
 -15   2   4   18.59    2.10
  15   2  -4   21.76    1.65
 -14  -2   4    0.84    1.48
  14  -2  -4    0.14    0.70
  14   2  -4    0.03    0.75
 -14   2   4    1.37    1.40
  13  -2  -4    0.72    0.64
 -13  -2   4   -0.06    1.37
 -13   2   4   -2.01    1.22
  13   2  -4    0.25    0.66
 -12  -2   4   21.77    2.01
  12  -2  -4   19.83    1.46
 -12   2   4   20.09    1.92
  12   2  -4   22.66    1.50
  11  -2  -4   43.62    2.55
 -11  -2   4   44.70    3.05
  11   2  -4   47.11    2.60
 -11   2   4   47.98    3.01
  10  -2  -4   43.60    2.50
 -10  -2   4   42.49    2.91
  10  -2  -4   45.56    2.22
 -10   2   4   47.97    2.90
  10   2  -4   46.34    2.53
   9  -2  -4   17.76    0.99
   9  -2  -4   15.35    1.10
  -9  -2   4   14.81    1.47
  -9   2   4   14.47    1.41
   9   2  -4   15.94    1.14
   9   2  -4   16.35    0.84
  -8  -2   4    4.37    0.89
  -8   2   4    3.76    0.85
  -8   2   4    4.14    0.53
   8   2  -4    5.09    0.37
   8   2  -4    4.66    0.56
  -7  -2   4    3.11    0.75
  -7  -2   4    2.57    0.46
   7   2  -4    2.94    0.31
  -7   2   4    2.50    0.71
  -7   2   4    2.86    0.38
  -7   2   4    3.11    0.43
  -6  -2   4    3.53    0.66
  -6  -2   4    3.49    0.43
  -6   2   4    3.88    0.65
   6   2  -4    2.81    0.34
  -6   2   4    3.47    0.36
  -6   2   4    3.87    0.42
  -5  -2   4    1.12    0.51
  -5  -2   4    0.65    0.30
  -5   2   4    1.38    0.28
  -5   2   4    0.75    0.28
   5   2  -4    1.00    0.26
  -5   2   4    1.09    0.47
  -4  -2   4   44.67    2.53
  -4  -2   4   45.62    2.46
  -4   2   4   47.96    2.45
  -4   2   4   46.75    2.20
   4   2  -4   48.64    2.20
  -4   2   4   47.77    2.52
  -3  -2   4   53.89    2.84
  -3  -2   4   54.77    2.78
  -3   2   4   52.26    2.76
  -3   2   4   53.93    2.49
   3   2  -4   53.99    2.50
  -3   2   4   52.84    2.82
  -2  -2   4   81.97    4.14
  -2  -2   4   81.26    4.19
  -2   2   4   80.14    4.15
  -2   2   4   83.97    3.73
  -2   2   4   78.59    4.17
   2   2  -4   81.76    3.73
  -1  -2   4   18.92    1.11
  -1  -2   4   19.02    1.17
   1  -2  -4   19.89    1.09
  -1   2   4   21.39    1.26
  -1   2   4   21.60    0.99
   1   2  -4   20.51    1.01
   0  -2   4   25.78    1.60
   0  -2   4   23.87    1.52
   0  -2  -4   25.47    1.37
   0   2   4   25.61    1.60
   0   2   4   25.32    1.24
   0   2  -4   28.33    1.25
   1  -2   4   -0.40    0.29
  -1  -2  -4   -0.59    0.24
   1   2   4    0.27    0.18
  -1   2  -4    0.28    0.37
  -1   2  -4    0.08    0.18
   1   2   4    0.21    0.23
  -2  -2  -4    1.96    0.33
  -2  -2  -4    0.56    0.18
   2  -2   4    0.41    0.22
  -2   2  -4    0.50    0.18
  -2   2  -4    0.74    0.40
   2   2   4    0.52    0.24
  -3  -2  -4   32.01    1.77
   3  -2   4   32.37    1.69
  -3  -2  -4   32.15    1.49
  -3   2  -4   29.77    1.82
  -3   2  -4   29.85    1.48
   3   2   4   31.53    1.70
   4  -2   4   24.58    1.31
  -4  -2  -4   23.60    1.46
  -4  -2  -4   22.67    1.14
  -4   2  -4   22.89    1.46
   4   2   4   23.26    1.32
  -4   2  -4   22.05    1.12
   5  -2   4    5.54    0.48
  -5  -2  -4    4.99    0.71
  -5  -2  -4    5.05    0.38
   5   2   4    5.44    0.50
  -5   2  -4    5.93    0.42
  -5   2  -4    4.31    0.75
   6  -2   4    7.54    0.69
  -6  -2  -4    7.98    0.90
   6   2   4    6.95    0.62
  -6   2  -4    7.45    0.50
  -6   2  -4   10.13    1.00
  -7  -2  -4    8.24    1.02
   7  -2   4    9.58    0.81
  -7   2  -4    9.78    1.05
  -7   2  -4    9.59    0.58
   7   2   4    9.38    0.87
  -8  -2  -4   21.71    1.66
   8  -2   4   21.22    1.38
  -8   2  -4   22.34    1.83
   8   2   4   23.02    1.42
  -8   2  -4   20.96    1.07
   9  -2   4    9.37    0.84
  -9  -2  -4    9.61    1.31
  -9   2  -4    8.46    1.20
   9   2   4   11.35    1.01
 -10  -2  -4   -0.62    1.04
  10  -2   4   -0.50    0.53
  10   2   4    0.71    0.60
 -10   2  -4    0.82    1.06
  11  -2   4   15.13    1.29
 -11  -2  -4   15.80    1.69
  11   2   4   16.99    1.35
 -11   2  -4   14.50    1.69
  12  -2   4   19.64    1.49
 -12  -2  -4   19.71    1.99
 -12   2  -4   16.50    1.90
  12   2   4   18.94    1.53
 -13  -2  -4    5.08    1.47
  13  -2   4    4.66    0.87
 -13   2  -4    5.30    1.48
  13   2   4    5.09    0.92
 -14  -2  -4    2.55    1.48
  14  -2   4    0.44    0.80
  14   2   4   -0.80    0.81
 -14   2  -4    0.51    1.41
  15  -2   4   13.01    1.32
 -15  -2  -4   13.26    1.98
  15   2   4   14.28    1.39
 -15   2  -4   15.56    1.98
 -16  -2  -4   -0.20    1.67
  16  -2   4    0.26    0.91
  16   2   4    0.87    0.96
 -16   2  -4    2.61    1.69
 -17  -2  -4    5.89    1.97
  17  -2   4    5.31    1.13
  17   2   4    4.81    1.16
 -17   2  -4    3.67    1.83
  18  -3  -4    0.79    0.95
 -18  -3   4    0.66    1.97
 -18   3   4   -1.36    1.82
  17  -3  -4    2.12    0.93
 -17  -3   4   -1.39    1.82
  17   3  -4    1.42    1.00
 -17   3   4   -0.41    1.66
 -16  -3   4    7.14    1.95
  16  -3  -4    7.30    1.02
 -16   3   4    5.70    1.72
  16   3  -4    7.19    1.11
  15  -3  -4    2.02    0.78
 -15  -3   4    2.56    1.68
 -15   3   4    1.64    1.48
  15   3  -4    1.20    0.82
  14  -3  -4    5.72    0.87
 -14  -3   4    5.47    1.69
 -14   3   4    4.52    1.48
  14   3  -4    6.91    0.96
 -13  -3   4   -0.66    1.37
  13  -3  -4    0.34    0.62
 -13   3   4   -0.96    1.22
  13   3  -4    0.16    0.67
  12  -3  -4    2.89    0.64
 -12  -3   4    3.78    1.40
  12   3  -4    2.68    0.69
 -12   3   4    1.91    1.20
  11  -3  -4    0.87    0.52
 -11  -3   4    0.59    1.21
  11   3  -4    0.35    0.57
 -11   3   4    2.51    1.06
 -10  -3   4    3.61    1.15
  10  -3  -4    4.53    0.59
  10   3  -4    3.92    0.63
 -10   3   4    2.96    1.02
   9  -3  -4    3.04    0.50
  -9  -3   4    1.40    0.99
  -9   3   4    3.93    0.46
   9   3  -4    3.37    0.56
   9   3  -4    3.54    0.30
  -9   3   4    2.29    0.89
  -8  -3   4    2.02    0.83
   8   3  -4    2.01    0.27
  -8   3   4    1.83    0.37
   8   3  -4    2.28    0.46
  -8   3   4    2.30    0.45
  -8   3   4    2.37    0.79
  -7  -3   4   23.51    1.51
  -7  -3   4   25.94    1.75
  -7   3   4   27.39    1.73
  -7   3   4   26.37    1.30
  -7   3   4   25.37    1.48
   7   3  -4   24.57    1.24
  -6  -3   4   38.24    2.36
  -6  -3   4   40.78    2.21
  -6   3   4   42.92    2.36
  -6   3   4   39.83    1.94
   6   3  -4   41.87    1.91
  -6   3   4   39.24    2.17
  -5  -3   4   44.88    2.56
  -5  -3   4   43.74    2.41
  -5   3   4   47.42    2.40
   5   3  -4   44.38    2.12
  -5   3   4   46.44    2.15
  -5   3   4   45.85    2.52
  -4  -3   4   44.68    2.38
  -4  -3   4   46.03    2.52
  -4   3   4   43.38    2.46
  -4   3   4   45.21    2.13
  -4   3   4   47.14    2.37
   4   3  -4   45.14    2.12
  -3  -3   4   11.86    0.74
  -3  -3   4   10.65    0.87
  -3   3   4   11.92    0.66
  -3   3   4   11.39    0.71
  -3   3   4   11.16    0.86
   3   3  -4   11.55    0.64
  -2  -3   4    1.47    0.40
   2  -3  -4    1.10    0.30
  -2  -3   4    1.39    0.23
  -2   3   4    1.26    0.23
  -2   3   4    1.29    0.23
   2   3  -4    1.61    0.23
   1  -3  -4    1.91    0.29
  -1  -3   4    1.42    0.45
  -1  -3   4    1.97    0.24
   1   3  -4    1.85    0.23
  -1   3   4    0.86    0.41
  -1   3   4    2.05    0.22
   0  -3  -4    0.75    0.26
   0  -3   4    0.32    0.31
   0  -3   4    0.23    0.43
   0   3  -4    0.29    0.20
   0   3   4    0.46    0.20
   0   3   4    0.40    0.41
  -1  -3  -4   -0.07    0.26
   1  -3   4    0.46    0.39
   1   3   4    0.09    0.23
  -1   3  -4   -0.16    0.42
  -1   3  -4    0.12    0.19
   1   3   4    0.27    0.18
  -2  -3  -4   56.65    2.89
   2  -3   4   54.65    2.84
   2   3   4   55.41    2.53
  -2   3  -4   54.68    2.54
   2   3   4   53.53    2.85
  -2   3  -4   53.41    2.98
  -3  -3  -4   33.58    1.83
   3  -3   4   31.48    1.72
   3   3   4   31.91    1.52
  -3   3  -4   31.39    1.53
   3   3   4   33.57    1.75
  -3   3  -4   30.29    1.93
  -4  -3  -4   24.29    1.16
   4  -3   4   24.68    1.36
  -4  -3  -4   24.53    1.52
  -4   3  -4   23.79    1.19
  -4   3  -4   24.45    1.63
   4   3   4   22.84    1.37
   5  -3   4   78.37    4.16
  -5  -3  -4   79.47    4.29
  -5  -3  -4   83.66    3.70
  -5   3  -4   81.94    3.71
   5   3   4   76.98    4.18
  -5   3  -4   83.73    4.38
   6  -3   4    0.36    0.32
  -6  -3  -4   -0.36    0.57
  -6   3  -4    0.91    0.72
   6   3   4    0.20    0.35
  -6   3  -4   -0.04    0.24
   7  -3   4   -0.04    0.36
  -7  -3  -4    0.81    0.76
  -7   3  -4    0.45    0.26
   7   3   4    0.23    0.42
  -7   3  -4    0.36    0.74
   8  -3   4    2.61    0.50
  -8  -3  -4    2.74    0.93
  -8   3  -4    3.55    0.35
   8   3   4    2.76    0.57
  -8   3  -4    5.23    1.03
  -9  -3  -4   13.28    1.34
   9  -3   4   11.89    1.04
  -9   3  -4   13.23    1.43
  -9   3  -4   11.48    0.73
   9   3   4   13.30    1.11
  10  -3   4    5.02    0.71
 -10  -3  -4    6.01    1.25
 -10   3  -4    6.99    1.30
  10   3   4    5.41    0.78
 -11  -3  -4    1.46    1.23
  11  -3   4    0.03    0.59
 -11   3  -4    2.45    1.13
  11   3   4    0.42    0.64
  12  -3   4    5.79    0.84
 -12  -3  -4    5.13    1.38
  12   3   4    6.42    0.91
 -12   3  -4    5.33    1.40
 -13  -3  -4    9.79    1.69
  13  -3   4   10.45    1.06
 -13   3  -4    6.49    1.57
  13   3   4   10.23    1.12
  14  -3   4    1.69    0.82
 -14  -3  -4    2.00    1.48
  14   3   4    1.05    0.87
 -14   3  -4    0.09    1.44
 -15  -3  -4   -0.17    1.59
  15  -3   4   -0.62    0.82
 -15   3  -4    0.52    1.55
  15   3   4   -1.43    0.88
  16  -3   4    4.03    1.05
 -16  -3  -4    4.63    1.83
 -16   3  -4    6.17    1.80
  16   3   4    7.01    1.15
 -17  -3  -4    6.28    1.97
  17  -3   4    6.07    1.16
 -17   3  -4    4.13    1.83
  17   3   4    6.04    1.21
  18  -4  -4    4.43    1.05
 -18   4   4    2.25    1.87
  17  -4  -4    6.29    1.04
 -17  -4   4    4.81    2.03
 -17   4   4    3.83    1.76
  17   4  -4    6.14    1.15
 -16  -4   4    1.00    1.80
  16  -4  -4    0.45    0.81
 -16   4   4   -1.38    1.61
  16   4  -4    0.25    0.91
  15  -4  -4    0.15    0.73
 -15  -4   4    0.38    1.70
  15   4  -4    0.52    0.83
 -15   4   4   -0.63    1.43
  14  -4  -4    0.23    0.68
 -14  -4   4   -1.65    1.52
 -14   4   4    0.28    1.32
  14   4  -4    0.24    0.77
  13  -4  -4    7.88    0.87
 -13  -4   4    6.49    1.69
  13   4  -4    8.99    0.97
 -13   4   4    7.80    1.50
 -12  -4   4   21.29    2.13
  12  -4  -4   21.34    1.48
 -12   4   4   20.84    1.94
  12   4  -4   23.41    1.57
 -11  -4   4    2.94    1.28
  11  -4  -4    1.51    0.56
  11   4  -4    3.00    0.65
 -11   4   4    2.33    1.11
  10  -4  -4    3.13    0.56
 -10  -4   4    3.54    1.20
  10   4  -4    3.66    0.64
 -10   4   4    3.30    1.04
 -10   4   4    4.07    0.51
   9  -4  -4    4.75    0.58
  -9  -4   4    6.25    1.16
   9   4  -4    6.95    0.69
  -9   4   4    6.17    0.54
  -9   4   4    6.50    1.03
  -8  -4   4    9.53    1.17
   8  -4  -4   10.65    0.82
   8   4  -4   10.70    0.61
   8   4  -4    9.26    0.89
  -8   4   4   10.82    1.11
  -8   4   4    9.39    0.73
  -7  -4   4    6.70    1.02
  -7   4   4    9.19    0.78
  -7   4   4    9.62    0.69
  -7   4   4   10.20    0.99
   7   4  -4    9.89    0.60
   7   4  -4    9.16    0.82
  -6  -4   4   24.52    1.67
  -6  -4   4   23.98    1.41
  -6   4   4   22.59    1.35
  -6   4   4   23.14    1.59
   6   4  -4   23.70    1.17
  -6   4   4   23.50    1.22
  -5  -4   4   30.81    1.81
  -5  -4   4   26.40    1.61
   5   4  -4   28.56    1.40
  -5   4   4   30.53    1.43
  -5   4   4   28.23    1.57
  -5   4   4   28.46    1.74
  -4  -4   4    3.19    0.61
  -4  -4   4    2.77    0.34
   4   4  -4    2.59    0.28
  -4   4   4    2.37    0.50
  -4   4   4    1.95    0.31
  -4   4   4    2.54    0.31
  -3  -4   4   30.94    1.75
   3  -4  -4   29.00    1.65
  -3  -4   4   28.70    1.57
  -3   4   4   30.66    1.56
   3   4  -4   27.42    1.41
  -3   4   4   29.33    1.43
  -2  -4   4    7.48    0.54
   2  -4  -4    6.30    0.62
  -2  -4   4    9.17    0.77
   2   4  -4    7.38    0.50
  -2   4   4    6.51    0.55
  -2   4   4    8.03    0.51
   1  -4  -4  118.25    6.07
  -1  -4   4  111.73    6.16
  -1  -4   4  118.35    6.00
  -1   4   4  122.39    6.11
  -1   4   4  122.35    5.41
   1   4  -4  117.53    5.41
   0  -4  -4   93.80    4.97
   0  -4   4   90.03    5.08
   0  -4   4   97.47    4.92
   0   4   4   98.10    4.42
   0   4  -4  104.25    4.43
   0   4   4   94.14    5.03
   1  -4   4    1.50    0.43
  -1  -4  -4    2.40    0.38
   1  -4   4    1.63    0.53
   1   4   4    1.62    0.30
   1   4   4    1.84    0.25
  -1   4  -4    1.80    0.25
   2  -4   4   91.45    4.81
  -2  -4  -4   97.01    4.88
   2   4   4   93.56    4.82
  -2   4  -4   88.53    4.96
   2   4   4   95.08    4.30
  -2   4  -4   98.18    4.32
  -3  -4  -4  240.68   12.14
   3  -4   4  243.05   12.01
  -3   4  -4  225.10   12.20
   3   4   4  238.70   12.03
   3   4   4  239.90   10.78
  -3   4  -4  239.24   10.80
  -4  -4  -4   49.57    2.71
   4  -4   4   50.59    2.58
   4   4   4   48.39    2.28
  -4   4  -4   48.16    2.30
  -4   4  -4   48.68    2.81
   4   4   4   49.27    2.60
  -5  -4  -4   12.14    0.65
  -5  -4  -4   12.11    1.12
   5  -4   4   11.50    0.81
   5   4   4   11.78    0.86
  -5   4  -4   11.87    0.68
  -5   4  -4   10.79    1.09
  -6  -4  -4   23.65    1.74
   6  -4   4   25.28    1.49
  -6  -4  -4   26.15    1.26
   6   4   4   26.74    1.53
  -6   4  -4   28.78    1.92
  -6   4  -4   25.45    1.29
  -7  -4  -4   61.53    3.42
   7  -4   4   61.98    3.22
  -7   4  -4   59.74    2.84
   7   4   4   61.64    3.26
  -7   4  -4   59.80    3.57
  -8  -4  -4    7.38    1.03
   8  -4   4    7.40    0.68
  -8   4  -4    7.46    1.17
   8   4   4    8.04    0.79
  -8   4  -4    7.56    0.62
   9  -4   4    3.55    0.58
  -9  -4  -4    2.96    0.98
  -9   4  -4    2.28    1.10
   9   4   4    3.78    0.66
  -9   4  -4    2.80    0.39
  10  -4   4    5.01    0.70
 -10  -4  -4    6.67    1.26
  10   4   4    5.95    0.80
 -10   4  -4    5.99    1.32
  11  -4   4   27.49    1.76
 -11  -4  -4   28.33    2.34
 -11   4  -4   24.46    2.37
  11   4   4   27.94    1.83
 -12  -4  -4   48.94    3.38
  12  -4   4   51.48    2.87
  12   4   4   51.31    2.93
 -12   4  -4   45.55    3.37
 -13  -4  -4   -0.50    1.38
  13  -4   4    0.75    0.73
  13   4   4    0.67    0.83
 -13   4  -4   -0.39    1.34
  14  -4   4    9.12    1.06
 -14  -4  -4    8.83    1.75
  14   4   4    7.61    1.11
 -14   4  -4    9.68    1.75
 -15  -4  -4    4.63    1.68
  15  -4   4    0.95    0.87
 -15   4  -4    1.93    1.59
  15   4   4    3.07    1.01
 -16  -4  -4   -0.89    1.68
  16  -4   4   -0.13    0.91
 -16   4  -4    1.85    1.71
  16   4   4    0.90    0.99
  17  -4   4   -0.14    1.00
 -17   4  -4    2.06    1.81
  18  -5  -4   -0.40    0.91
 -17  -5   4    1.64    2.01
  17  -5  -4    2.64    0.94
  17   5  -4    1.50    1.01
 -17   5   4    0.83    1.73
  16  -5  -4   -0.38    0.80
 -16  -5   4    1.44    1.95
 -16   5   4    0.27    1.55
  16   5  -4    0.97    0.92
 -15  -5   4    0.91    1.74
  15  -5  -4    1.51    0.76
  15   5  -4    1.80    0.89
 -15   5   4    1.23    1.45
 -14  -5   4   16.45    2.23
  14  -5  -4   18.94    1.51
  14   5  -4   19.73    1.60
 -14   5   4   20.68    2.07
  13  -5  -4    3.13    0.71
 -13  -5   4    6.06    1.68
  13   5  -4    4.00    0.82
 -13   5   4    4.91    1.41
  12  -5  -4    0.98    0.57
 -12  -5   4    0.07    1.36
 -12   5   4    0.22    1.19
  12   5  -4    1.64    0.67
 -11  -5   4   25.34    2.45
  11  -5  -4   29.70    1.76
  11   5  -4   28.52    1.82
 -11   5   4   30.37    2.34
 -11   5   4   29.27    1.55
 -10  -5   4    1.26    1.18
  10  -5  -4    2.61    0.52
 -10   5   4    2.11    1.02
  10   5  -4    2.73    0.61
 -10   5   4    2.72    0.49
  -9  -5   4    1.70    1.05
   9  -5  -4    0.40    0.40
  -9   5   4    1.13    0.41
  -9   5   4    0.18    0.88
   9   5  -4    0.01    0.49
  -8  -5   4  116.01    6.54
   8  -5  -4  122.83    6.25
  -8   5   4  126.51    6.50
  -8   5   4  119.44    5.62
   8   5  -4  126.41    5.56
   8   5  -4  119.46    6.28
  -7  -5   4   45.89    2.74
  -7   5   4   45.12    2.17
  -7   5   4   42.93    2.39
  -7   5   4   44.93    2.65
   7   5  -4   42.11    2.42
   7   5  -4   46.59    2.10
  -6  -5   4  116.06    6.27
  -6  -5   4  116.37    6.46
  -6   5   4  121.38    6.24
  -6   5   4  123.57    5.63
   6   5  -4  125.30    5.60
  -6   5   4  132.47    6.44
  -5  -5   4    0.47    0.65
  -5  -5   4   -0.13    0.31
  -5   5   4    0.44    0.26
  -5   5   4    0.39    0.55
  -5   5   4    0.32    0.29
   5   5  -4    0.73    0.26
  -4  -5   4  123.51    6.32
  -4  -5   4  125.28    6.49
  -4   5   4  124.93    6.44
   4   5  -4  125.99    5.67
  -4   5   4  122.13    5.68
  -4   5   4  122.98    6.29
  -3  -5   4    0.30    0.23
   3  -5  -4   -0.02    0.38
  -3  -5   4   -0.03    0.56
   3   5  -4    0.27    0.24
  -3   5   4    0.39    0.23
  -3   5   4    0.00    0.21
  -2  -5   4   31.87    1.71
  -2  -5   4   31.77    2.01
   2  -5  -4   32.67    1.82
   2   5  -4   32.39    1.57
  -2   5   4   31.81    1.71
  -2   5   4   33.38    1.57
  -1  -5   4   25.89    1.35
  -1  -5   4   23.68    1.70
   1  -5  -4   25.06    1.46
   1   5  -4   25.25    1.25
  -1   5   4   25.82    1.24
  -1   5   4   24.46    1.54
   0  -5   4  405.15   20.26
   0  -5  -4  394.93   20.42
   0  -5   4  382.92   20.54
   0   5   4  394.68   18.25
   0   5  -4  436.56   18.26
   0   5   4  404.48   20.38
  -1  -5  -4  180.31    9.43
   1  -5   4  180.11    9.53
   1  -5   4  184.21    9.37
  -1   5  -4  194.10    8.41
   1   5   4  182.34    9.36
   1   5   4  186.59    8.39
  -2  -5  -4   27.98    1.68
   2  -5   4   26.17    1.78
   2  -5   4   31.47    1.65
   2   5   4   27.11    1.39
   2   5   4   30.62    1.60
  -2   5  -4   30.06    1.43
   3  -5   4   91.88    4.76
  -3  -5  -4   92.87    4.88
  -3   5  -4   96.92    4.30
   3   5   4   94.12    4.80
   3   5   4   94.32    4.27
  -3   5  -4   87.48    4.99
   4  -5   4  140.97    6.94
  -4  -5  -4  134.29    7.08
   4   5   4  133.62    6.96
  -4   5  -4  138.79    6.25
   4   5   4  136.94    6.22
  -4   5  -4  134.12    7.18
   5  -5   4   15.44    0.97
  -5  -5  -4   15.57    1.25
  -5   5  -4   11.84    1.20
   5   5   4   15.71    0.80
   5   5   4   14.20    0.99
  -5   5  -4   14.48    0.85
  -6  -5  -4    0.07    0.21
  -6  -5  -4   -0.58    0.61
   6  -5   4    1.01    0.35
  -6   5  -4    0.36    0.31
  -6   5  -4    0.88    0.79
   6   5   4    0.29    0.39
   7  -5   4    8.62    0.78
  -7  -5  -4   10.05    1.11
  -7   5  -4    9.03    1.21
  -7   5  -4    9.22    0.68
   7   5   4    8.53    0.77
  -8  -5  -4   46.39    2.94
   8  -5   4   50.18    2.69
  -8   5  -4   49.70    2.38
  -8   5  -4   50.06    3.07
   8   5   4   51.38    2.76
  -9  -5  -4   43.77    2.87
   9  -5   4   44.20    2.50
  -9   5  -4   45.16    3.03
   9   5   4   47.05    2.58
  -9   5  -4   44.84    2.18
  10  -5   4    2.25    0.58
 -10  -5  -4    2.97    1.19
 -10   5  -4    1.09    1.08
  10   5   4    3.15    0.71
  11  -5   4   39.29    2.23
 -11  -5  -4   32.75    2.70
  11   5   4   37.88    2.32
 -11   5  -4   37.49    2.82
  12  -5   4   13.71    1.14
 -12  -5  -4   13.11    1.76
  12   5   4   13.08    1.24
 -12   5  -4   13.13    1.77
 -13  -5  -4   16.36    1.94
  13  -5   4   15.30    1.28
  13   5   4   16.16    1.51
 -13   5  -4   14.03    1.94
 -14  -5  -4    4.66    1.62
  14  -5   4    5.05    0.92
  14   5   4    4.35    1.00
 -14   5  -4    5.26    1.65
 -15  -5  -4   -0.42    1.64
  15  -5   4   -0.12    0.84
 -15   5  -4    1.12    1.60
  15   5   4   -0.32    0.92
  16  -5   4    2.44    0.99
 -16  -5  -4    3.87    1.77
 -16   5  -4    1.00    1.68
  16   5   4    0.26    1.01
  17  -5   4   -2.71    0.95
 -17  -6   4   -1.07    2.11
  17  -6  -4   -1.46    0.84
  17   6  -4   -0.68    0.99
 -17   6   4    0.07    1.61
  16  -6  -4    1.49    0.83
 -16  -6   4    3.55    1.94
 -16   6   4    0.55    1.51
  16   6  -4    1.55    0.96
  15  -6  -4    8.32    1.01
 -15  -6   4    9.55    2.05
 -15   6   4    5.47    1.65
  15   6  -4    9.79    1.16
  14  -6  -4   11.58    1.04
 -14  -6   4    8.64    1.97
  14   6  -4    9.93    1.12
 -14   6   4    9.95    1.76
  13  -6  -4   25.49    1.70
 -13  -6   4   20.24    2.35
 -13   6   4   24.84    2.36
  13   6  -4   28.00    1.82
  12  -6  -4    7.01    0.77
 -12  -6   4    7.34    1.65
  12   6  -4    6.72    0.87
 -12   6   4    6.26    1.36
 -11  -6   4    7.20    1.56
  11  -6  -4   11.14    0.96
 -11   6   4    9.53    1.41
 -11   6   4   10.58    0.88
  11   6  -4    9.35    0.94
  10  -6  -4   22.91    1.41
 -10  -6   4   20.63    1.98
 -10   6   4   20.29    1.98
  10   6  -4   24.01    1.53
 -10   6   4   21.77    1.27
  -9  -6   4   10.99    1.49
   9  -6  -4   12.48    1.01
  -9   6   4   15.20    0.96
  -9   6   4   15.39    1.40
   9   6  -4   14.81    1.14
   8  -6  -4   14.99    1.02
  -8  -6   4   13.20    1.47
  -8   6   4   13.54    1.35
   8   6  -4   17.48    0.86
   8   6  -4   13.58    1.10
  -8   6   4   16.48    1.00
  -7  -6   4  205.41   11.30
   7   6  -4  216.30   11.07
   7   6  -4  227.44    9.91
  -7   6   4  216.93   11.04
  -7   6   4  222.41   11.28
  -7   6   4  218.31    9.95
  -6  -6   4  197.60   10.75
   6   6  -4  209.36    9.42
  -6   6   4  208.00    9.46
  -6   6   4  209.69   10.49
  -6   6   4  211.90   10.70
   6   6  -4  206.34   10.51
  -5  -6   4   46.51    2.68
  -5  -6   4   46.51    2.41
  -5   6   4   42.99    2.15
   5   6  -4   44.31    2.13
  -5   6   4   45.48    2.36
  -5   6   4   43.73    2.58
  -4  -6   4    2.39    0.35
   4  -6  -4    2.15    0.52
  -4  -6   4    2.53    0.68
  -4   6   4    2.50    0.35
  -4   6   4    3.01    0.31
   4   6  -4    2.20    0.34
  -3  -6   4   94.06    4.91
  -3  -6   4   91.72    4.67
   3  -6  -4   93.50    4.79
  -3   6   4   93.24    4.22
  -3   6   4   92.25    4.65
   3   6  -4   84.39    4.21
  -2  -6   4  128.07    6.89
   2  -6  -4  131.29    6.76
  -2  -6   4  130.96    6.63
  -2   6   4  126.93    6.63
   2   6  -4  134.34    6.00
  -2   6   4  133.38    5.99
  -1  -6   4  103.16    5.64
   1  -6  -4  101.51    5.46
  -1  -6   4  103.33    5.33
  -1   6   4  108.73    5.44
  -1   6   4  110.41    4.84
   1   6  -4  104.23    4.83
   0  -6  -4    4.81    0.57
   0  -6   4    5.50    0.42
   0  -6   4    3.27    0.84
   0   6   4    6.90    0.68
   0   6  -4    6.94    0.48
   0   6   4    5.17    0.41
   1  -6   4  482.68   22.74
   1  -6   4  433.96   23.04
  -1  -6  -4  447.94   22.94
   1   6   4  435.06   22.78
   1   6   4  452.61   20.48
  -1   6  -4  461.64   20.49
  -2  -6  -4  147.83    7.59
   2  -6   4  153.69    7.53
   2  -6   4  145.08    7.70
   2   6   4  146.85    7.50
   2   6   4  137.41    6.72
  -2   6  -4  154.29    6.75
  -3  -6  -4    1.53    0.54
   3  -6   4    1.48    0.56
   3  -6   4    1.24    0.31
   3   6   4    1.53    0.33
  -3   6  -4    1.09    0.71
   3   6   4    1.33    0.28
  -3   6  -4    1.16    0.30
   4  -6   4   93.83    4.85
  -4  -6  -4   95.90    5.02
   4   6   4   92.78    4.88
  -4   6  -4   93.29    5.14
  -4   6  -4   97.09    4.39
   4   6   4   95.48    4.35
  -5  -6  -4   72.11    4.07
   5  -6   4   78.77    3.89
   5   6   4   75.41    3.93
  -5   6  -4   73.44    4.21
  -5   6  -4   74.89    3.50
   5   6   4   75.21    3.47
  -6  -6  -4   10.53    1.09
   6  -6   4   13.28    0.89
   6   6   4   11.46    0.95
  -6   6  -4   14.23    1.32
  -6   6  -4   11.39    0.79
   6   6   4   11.90    0.71
  -7  -6  -4   33.06    2.16
  -7  -6  -4   33.05    1.60
   7  -6   4   35.56    1.89
  -7   6  -4   34.33    1.69
   7   6   4   31.93    1.96
  -7   6  -4   34.03    2.41
  -8  -6  -4    8.03    1.08
   8  -6   4    7.68    0.69
   8   6   4    8.93    0.82
  -8   6  -4    7.88    0.63
  -8   6  -4    7.79    1.28
  -9  -6  -4   14.53    1.47
   9  -6   4   14.45    1.11
  -9   6  -4   15.60    1.62
   9   6   4   13.49    1.22
  -9   6  -4   14.74    0.93
 -10  -6  -4    6.84    1.31
  10  -6   4    5.51    0.70
  10   6   4    7.41    0.87
 -10   6  -4    6.27    1.36
 -11  -6  -4   12.35    1.64
  11  -6   4   12.56    1.16
 -11   6  -4   12.04    1.67
  11   6   4   13.09    1.17
  12  -6   4   14.95    1.31
 -12  -6  -4   16.69    1.88
  12   6   4   15.58    1.42
 -12   6  -4   13.99    1.88
  13  -6   4    3.01    0.80
 -13  -6  -4    5.48    1.59
 -13   6  -4    1.65    1.50
  13   6   4    4.36    0.94
 -14  -6  -4    0.26    1.54
  14  -6   4   -0.52    0.76
  14   6   4    0.36    0.90
 -14   6  -4    2.29    1.53
 -15  -6  -4   -0.41    1.60
  15  -6   4   -1.39    0.83
  15   6   4    1.01    0.96
 -15   6  -4    1.05    1.65
 -16  -6  -4   -0.55    1.86
 -16   6  -4   -0.65    1.68
  16   6   4    1.24    1.05
 -17  -7   4   -0.45    2.02
 -17   7   4    3.52    1.67
  17   7  -4    0.46    1.02
 -16  -7   4   -2.00    1.95
 -16   7   4   -0.31    1.52
  16   7  -4    0.35    0.94
 -15  -7   4    0.24    1.89
  15  -7  -4    3.17    0.83
  15   7  -4    3.51    0.96
 -15   7   4    3.11    1.55
 -14  -7   4   13.13    2.28
  14  -7  -4   24.42    1.58
 -14   7   4   20.13    2.11
  14   7  -4   20.54    1.67
  13  -7  -4    6.59    0.84
 -13  -7   4    6.23    1.79
 -13   7   4    6.94    1.50
  13   7  -4    7.82    0.98
  12  -7  -4   12.51    1.09
 -12  -7   4   12.38    1.83
 -12   7   4   10.05    1.52
  12   7  -4    9.77    1.04
  11  -7  -4    0.13    0.49
 -11  -7   4   -0.27    1.37
  11   7  -4    0.87    0.63
 -11   7   4    0.56    0.51
 -11   7   4    1.21    1.11
 -10  -7   4   11.32    1.64
  10  -7  -4   14.92    1.06
 -10   7   4   14.29    1.50
  10   7  -4   12.04    1.12
 -10   7   4   13.16    0.98
  -9  -7   4    3.48    1.26
   9  -7  -4    3.94    0.52
  -9   7   4    3.81    0.54
   9   7  -4    4.55    0.65
  -9   7   4    3.31    1.02
   8  -7  -4    2.49    0.42
  -8   7   4    1.81    0.87
   8   7  -4    2.28    0.53
  -7  -7   4   25.36    2.14
   7   7  -4   29.99    1.44
   7   7  -4   29.09    1.67
  -7   7   4   30.75    2.01
  -7   7   4   27.14    1.51
  -6  -7   4   68.31    4.01
   6   7  -4   68.94    3.66
  -6   7   4   68.91    3.88
  -6   7   4   69.80    3.63
  -6   7   4   65.41    3.29
   6   7  -4   77.42    3.28
   5  -7  -4   19.78    1.46
  -5  -7   4   20.90    1.75
   5   7  -4   22.81    1.29
   5   7  -4   26.03    1.17
  -5   7   4   19.64    1.18
  -5   7   4   20.24    1.23
  -4  -7   4    4.66    0.46
   4  -7  -4    4.51    0.65
  -4  -7   4    4.91    0.95
   4   7  -4    4.71    0.43
  -4   7   4    4.37    0.37
  -4   7   4    4.17    0.46
   3  -7  -4    3.81    0.60
  -3  -7   4    4.27    0.41
  -3  -7   4    4.14    0.91
  -3   7   4    4.79    0.36
  -3   7   4    4.60    0.45
   3   7  -4    4.34    0.44
  -2  -7   4   13.60    1.35
  -2  -7   4   15.53    0.91
   2  -7  -4   15.26    1.12
  -2   7   4   15.31    0.90
   2   7  -4   14.40    0.85
  -2   7   4   16.24    0.87
  -1  -7   4    1.25    0.80
   1  -7  -4    2.71    0.56
  -1  -7   4    2.48    0.26
  -1   7   4    2.63    0.35
  -1   7   4    2.58    0.44
   1   7  -4    2.85    0.36
   0  -7  -4   24.43    1.59
   0  -7   4   25.36    1.84
   0  -7   4   26.51    1.37
   0   7  -4   27.11    1.34
   0   7   4   25.20    1.66
   0   7   4   27.00    1.34
  -1  -7  -4   31.54    1.93
   1  -7   4   31.79    1.71
   1  -7   4   32.82    2.17
  -1   7  -4   36.70    1.64
   1   7   4   32.28    1.62
   1   7   4   32.84    1.84
   2  -7   4    0.66    0.34
   2  -7   4    2.03    0.66
  -2  -7  -4    1.09    0.53
  -2   7  -4    1.88    0.34
   2   7   4    2.06    0.35
   2   7   4    1.21    0.31
  -3  -7  -4   35.93    2.20
   3  -7   4   38.48    2.07
   3  -7   4   37.32    2.32
   3   7   4   36.86    1.82
   3   7   4   38.74    2.06
  -3   7  -4   38.25    1.85
   4  -7   4   21.49    1.23
  -4  -7  -4   21.50    1.50
   4   7   4   20.99    1.11
  -4   7  -4   22.30    1.15
  -4   7  -4   19.06    1.64
   4   7   4   20.17    1.28
  -5  -7  -4    5.54    0.86
   5  -7   4    5.87    0.49
   5   7   4    4.31    0.54
   5   7   4    4.96    0.43
  -5   7  -4    4.92    0.49
  -5   7  -4    4.83    1.00
  -6  -7  -4    1.57    0.80
   6  -7   4    0.27    0.35
   6   7   4    0.66    0.43
  -6   7  -4    0.38    0.36
   6   7   4    0.59    0.31
  -6   7  -4    0.59    0.90
  -7  -7  -4   26.32    1.93
   7  -7   4   26.59    1.52
   7   7   4   25.92    1.61
  -7   7  -4   24.00    1.35
  -7   7  -4   26.20    2.13
   8  -7   4   18.89    1.27
  -8  -7  -4   20.38    1.78
   8   7   4   18.55    1.37
  -8   7  -4   19.51    1.14
  -8   7  -4   20.84    1.84
  -9  -7  -4   -0.68    0.99
   9  -7   4    0.05    0.48
  -9   7  -4   -0.21    0.42
  -9   7  -4   -0.10    1.11
   9   7   4    0.25    0.60
 -10  -7  -4    1.69    1.09
  10  -7   4    2.54    0.58
 -10   7  -4    2.24    0.51
 -10   7  -4    3.19    1.27
  10   7   4    3.38    0.74
  11  -7   4    5.79    0.76
 -11  -7  -4    4.70    1.40
  11   7   4    6.68    0.91
 -11   7  -4    6.62    1.51
  12  -7   4   17.32    1.38
 -12  -7  -4   16.89    1.92
  12   7   4   15.49    1.46
 -12   7  -4   13.81    1.84
  13  -7   4    3.08    0.78
 -13  -7  -4    1.15    1.49
  13   7   4    2.15    0.90
 -13   7  -4    1.64    1.54
 -14  -7  -4   -0.45    1.59
  14  -7   4    0.04    0.80
 -14   7  -4   -0.56    1.53
  14   7   4    1.26    0.93
 -15  -7  -4    5.24    1.82
  15   7   4    3.40    1.08
 -15   7  -4    2.66    1.72
 -16  -7  -4   -0.35    1.72
  16   7   4   -0.04    1.05
 -16   7  -4    1.56    1.77
 -17  -8   4    0.55    2.20
 -17   8   4   -1.66    1.65
 -16  -8   4   -1.24    2.00
  16   8  -4   -0.11    0.94
 -16   8   4    2.51    1.57
 -15  -8   4    2.04    1.97
  15   8  -4    0.29    0.88
 -15   8   4   -0.86    1.43
 -14  -8   4    5.50    1.88
  14   8  -4    5.71    0.98
 -14   8   4    5.68    1.55
 -13  -8   4    0.77    1.79
  13  -8  -4   -1.21    0.58
  13   8  -4   -0.43    0.73
 -13   8   4    0.87    1.33
 -12  -8   4    1.68    1.59
  12  -8  -4    1.80    0.60
  12   8  -4    2.18    0.75
 -12   8   4    0.95    1.31
 -11  -8   4    3.24    1.52
  11  -8  -4    3.16    0.58
  11   8  -4    3.37    0.72
 -11   8   4    2.54    1.18
 -11   8   4    2.79    0.60
 -10  -8   4   12.77    1.85
  10  -8  -4   18.18    1.19
 -10   8   4   16.67    1.15
 -10   8   4   18.18    1.67
  10   8  -4   16.96    1.31
   9  -8  -4    9.60    0.81
  -9  -8   4    7.34    1.44
  -9   8   4    7.52    1.21
   9   8  -4    7.43    0.78
  -9   8   4    8.76    0.75
  -8  -8   4   14.98    1.73
   8  -8  -4   17.27    1.09
  -8   8   4   17.01    1.09
  -8   8   4   16.03    1.50
   8   8  -4   17.35    1.19
   8   8  -4   16.81    0.96
  -7  -8   4    5.25    1.25
   7  -8  -4    5.62    0.51
  -7   8   4    4.41    0.59
   7   8  -4    5.82    0.62
   7   8  -4    7.84    0.60
  -7   8   4    5.49    0.97
  -6  -8   4    9.55    1.31
   6  -8  -4   10.13    1.01
   6   8  -4   12.29    0.73
  -6   8   4    9.86    0.79
   6   8  -4   10.78    0.85
  -6   8   4    9.12    0.80
  -5  -8   4    3.88    1.03
   5  -8  -4    2.87    0.68
  -5   8   4    3.16    0.44
   5   8  -4    3.89    0.44
  -5   8   4    4.10    0.39
   5   8  -4    3.07    0.42
  -4  -8   4    0.03    0.90
   4  -8  -4    0.15    0.54
  -4   8   4    0.11    0.23
  -4   8   4    0.44    0.38
   4   8  -4   -0.22    0.29
   4   8  -4   -0.07    0.35
  -3  -8   4   45.37    2.70
   3  -8  -4   42.39    2.44
  -3   8   4   42.46    2.22
  -3   8   4   43.75    2.07
   3   8  -4   40.89    2.07
  -2  -8   4   65.01    3.91
  -2  -8   4   67.83    3.44
   2  -8  -4   67.35    3.64
   2   8  -4   68.22    3.16
  -2   8   4   67.44    3.15
  -2   8   4   66.07    3.43
   1  -8  -4   81.87    4.42
  -1  -8   4   83.16    4.21
  -1  -8   4   77.70    4.67
   1   8  -4   83.90    3.86
  -1   8   4   84.91    4.28
  -1   8   4   83.28    3.87
   0  -8  -4   20.68    1.41
   0  -8   4   21.18    1.11
   0  -8   4   17.75    1.69
   0   8  -4   21.14    1.14
   0   8   4   20.72    1.14
   0   8   4   21.36    1.43
  -1  -8  -4    2.76    0.63
   1  -8   4    3.39    0.91
  -1   8  -4    3.84    0.41
   1   8   4    3.50    0.42
   1   8   4    3.99    0.50
  -2  -8  -4    0.42    0.57
   2  -8   4    0.78    0.70
   2   8   4    0.21    0.35
  -2   8  -4    0.43    0.34
   2   8   4    0.35    0.33
   3  -8   4    8.26    0.71
  -3  -8  -4    7.81    0.87
   3  -8   4    7.53    0.99
   3   8   4    7.18    0.54
  -3   8  -4    7.91    0.59
   3   8   4    6.47    0.60
   4  -8   4    8.63    1.07
   4  -8   4    9.93    0.77
  -4  -8  -4    8.76    0.98
   4   8   4    9.99    0.68
   4   8   4    8.85    0.82
  -4   8  -4    9.64    0.73
  -5  -8  -4    5.56    0.92
   5  -8   4    5.38    0.88
   5  -8   4    6.84    0.54
  -5   8  -4    6.01    1.08
   5   8   4    5.77    0.61
   5   8   4    6.27    0.50
  -5   8  -4    6.18    0.56
   6  -8   4    2.99    0.45
  -6  -8  -4    3.70    0.90
  -6   8  -4    3.13    0.46
   6   8   4    3.41    0.40
  -6   8  -4    3.23    0.97
   6   8   4    3.33    0.53
  -7  -8  -4   28.64    2.10
   7  -8   4   31.11    1.70
  -7   8  -4   28.03    1.56
   7   8   4   29.23    1.79
  -7   8  -4   29.45    2.32
   8  -8   4   -0.51    0.42
  -8  -8  -4    1.37    0.98
  -8   8  -4   -0.34    1.05
  -8   8  -4    0.39    0.46
   8   8   4   -0.59    0.54
  -9  -8  -4    3.64    1.07
   9  -8   4    2.19    0.54
  -9   8  -4    2.29    1.23
   9   8   4    2.51    0.67
  -9   8  -4    2.11    0.51
  10  -8   4    6.62    0.78
 -10  -8  -4    8.23    1.32
 -10   8  -4    7.37    0.70
  10   8   4    7.21    0.92
 -10   8  -4    7.89    1.44
 -11  -8  -4    0.70    1.30
  11  -8   4    0.48    0.62
  11   8   4    0.28    0.75
 -11   8  -4   -0.04    1.35
 -12  -8  -4    5.80    1.52
  12   8   4    5.22    0.96
 -12   8  -4    3.47    1.56
 -13  -8  -4    1.84    1.47
 -13   8  -4   -1.41    1.51
  13   8   4    0.50    0.87
 -14  -8  -4    0.85    1.63
 -14   8  -4    0.79    1.57
  14   8   4   -1.01    0.90
 -15  -8  -4    2.51    1.86
  15   8   4    0.46    1.00
 -15   8  -4    0.43    1.66
 -16  -8  -4   -1.04    1.78
  16   8   4    0.23    1.06
 -16   8  -4   -1.08    1.67
 -16  -9   4    0.38    2.10
 -16   9   4   -0.18    1.56
  16   9  -4    2.27    1.01
 -15  -9   4    0.08    1.98
 -15   9   4    2.73    1.60
  15   9  -4    1.99    0.93
 -14  -9   4   -0.05    1.84
  14   9  -4    1.74    0.85
 -14   9   4    1.68    1.45
 -13  -9   4   19.98    2.36
  13   9  -4   18.53    1.55
 -13   9   4   18.46    1.97
 -12  -9   4   -0.19    1.63
 -12   9   4    2.28    1.30
  12   9  -4    1.97    0.74
 -11  -9   4    0.97    1.54
  11  -9  -4    2.15    0.56
 -11   9   4    1.85    0.62
 -11   9   4    2.11    1.24
  11   9  -4    0.84    0.67
  10  -9  -4    0.91    0.47
 -10  -9   4    0.66    1.43
 -10   9   4    1.59    1.11
 -10   9   4    1.81    0.61
  10   9  -4    0.24    0.59
  -9  -9   4    6.80    1.52
   9  -9  -4    7.81    0.68
   9   9  -4    8.48    0.81
  -9   9   4    8.81    1.26
  -9   9   4    8.07    0.75
  -8  -9   4   -0.30    1.09
   8  -9  -4    1.07    0.81
   8  -9  -4    1.68    0.39
   8   9  -4    1.29    0.40
   8   9  -4    1.51    0.51
  -8   9   4    2.05    0.54
  -7  -9   4    3.20    1.24
   7  -9  -4    3.50    0.84
   7  -9  -4    3.80    0.43
   7   9  -4    3.94    0.55
   7   9  -4    4.22    0.49
  -7   9   4    3.56    0.56
   6  -9  -4    3.68    0.79
  -6  -9   4    2.70    1.16
   6   9  -4    3.64    0.46
  -6   9   4    2.71    0.51
   6   9  -4    3.14    0.48
   5  -9  -4    5.88    0.82
  -5  -9   4    4.88    1.21
   5   9  -4    5.31    0.53
  -5   9   4    6.07    0.59
   5   9  -4    6.01    0.53
  -5   9   4    6.50    0.48
   4  -9  -4   16.69    1.31
  -4  -9   4   17.86    1.71
   4   9  -4   16.97    1.07
  -4   9   4   20.05    1.13
  -4   9   4   19.93    1.07
   4   9  -4   19.63    1.14
   3  -9  -4   48.57    2.80
  -3  -9   4   49.50    3.18
  -3   9   4   49.72    2.54
   3   9  -4   49.10    2.38
   3   9  -4   48.54    2.57
  -3   9   4   50.13    2.38
  -2  -9   4    1.07    0.97
   2  -9  -4    1.04    0.61
   2   9  -4    1.17    0.24
  -2   9   4    0.77    0.21
   2   9  -4    1.29    0.35
  -2   9   4    0.98    0.41
  -1  -9   4   49.53    3.29
   1  -9  -4   51.68    3.04
  -1   9   4   54.68    2.85
   1   9  -4   57.55    2.61
  -1   9   4   55.18    2.61
   0  -9  -4   57.51    3.29
   0  -9   4   59.71    3.62
   0   9   4   62.65    2.84
   0   9   4   53.92    3.22
   0   9  -4   62.70    2.84
  -1  -9  -4   13.76    1.20
   1  -9   4   14.81    1.44
   1   9   4   12.66    0.88
   1   9   4   13.37    1.07
  -1   9  -4   13.78    0.88
   2  -9   4    2.28    0.89
  -2  -9  -4    1.43    0.60
   2   9   4    1.40    0.39
  -2   9  -4    1.49    0.41
   2   9   4    1.26    0.39
   3  -9   4   32.15    2.21
  -3  -9  -4   33.40    2.08
   3   9   4   32.19    1.63
   3   9   4   32.91    1.84
  -3   9  -4   32.09    1.64
  -4  -9  -4    7.74    1.02
   4  -9   4    7.96    1.10
   4  -9   4   10.65    0.81
  -4   9  -4    8.56    0.68
   4   9   4    9.22    0.84
   4   9   4    8.96    0.71
   5  -9   4  157.44    7.99
  -5  -9  -4  157.25    8.24
   5  -9   4  153.25    8.30
  -5   9  -4  164.04    7.24
   5   9   4  151.58    8.03
   5   9   4  158.56    7.18
   6  -9   4   -0.43    0.36
   6  -9   4   -0.23    0.77
  -6  -9  -4   -0.26    0.87
   6   9   4   -0.16    0.35
   6   9   4    0.60    0.47
  -6   9  -4    0.06    0.44
  -7  -9  -4   16.49    1.55
   7  -9   4   16.78    1.15
  -7   9  -4   17.23    1.06
   7   9   4   16.34    1.26
  -7   9  -4   17.26    1.74
   8  -9   4   31.23    1.74
  -8  -9  -4   28.12    2.22
   8   9   4   28.98    1.84
  -8   9  -4   26.42    2.42
  -8   9  -4   28.70    1.56
  -9  -9  -4    0.59    1.13
  -9   9  -4    1.08    1.17
   9   9   4    0.88    0.65
  -9   9  -4    0.69    0.51
 -10  -9  -4    2.78    1.25
 -10   9  -4    2.73    0.61
 -10   9  -4    2.46    1.37
  10   9   4    3.19    0.78
 -11  -9  -4   18.24    1.98
  11   9   4   19.90    1.57
 -11   9  -4   17.86    2.02
 -12  -9  -4   -0.37    1.39
 -12   9  -4   -0.02    1.48
  12   9   4    0.58    0.82
 -13  -9  -4   19.96    2.17
  13   9   4   20.08    1.74
 -13   9  -4   19.23    2.23
 -14  -9  -4    1.38    1.66
  14   9   4   -0.35    0.93
 -14   9  -4   -0.37    1.57
 -15  -9  -4   -0.03    1.77
 -15   9  -4    0.43    1.68
  15   9   4    0.01    1.01
 -16 -10   4    0.06    2.14
 -16  10   4    1.15    1.59
  16  10  -4    0.77    0.97
 -15 -10   4    3.59    2.05
 -15  10   4    4.74    1.64
  15  10  -4    4.24    1.02
 -14 -10   4    2.95    2.01
 -14  10   4    4.88    1.59
  14  10  -4    4.61    0.95
 -13 -10   4    6.89    2.09
  13  10  -4    7.57    1.01
 -13  10   4    8.71    1.69
 -12 -10   4   16.32    2.19
 -12  10   4   18.06    1.32
 -12  10   4   19.33    1.95
  12  10  -4   19.07    1.50
 -11 -10   4   18.22    2.23
 -11  10   4   18.70    1.31
  11  10  -4   18.32    1.43
 -11  10   4   19.14    1.91
  10 -10  -4   12.27    1.38
 -10 -10   4    9.95    1.81
  10  10  -4   10.85    0.99
 -10  10   4   11.17    0.94
  -9 -10   4    8.86    1.73
   9 -10  -4   10.83    1.27
  -9  10   4    9.94    0.89
   9  10  -4   11.82    1.05
  -8 -10   4   16.71    1.91
   8 -10  -4   16.31    1.47
   8  10  -4   16.25    1.20
  -8  10   4   15.64    1.13
   8  10  -4   18.05    1.04
  -7 -10   4    0.82    1.29
   7 -10  -4   -0.24    0.68
  -7  10   4   -0.35    0.48
   7  10  -4    1.15    0.43
   7  10  -4   -0.37    0.44
  -6 -10   4   59.92    4.02
   6 -10  -4   62.37    3.67
   6 -10  -4   69.19    3.39
  -6  10   4   66.34    3.17
   6  10  -4   68.81    3.13
   6  10  -4   63.58    3.46
   5 -10  -4   44.87    2.62
  -5 -10   4   39.06    3.02
  -5  10   4   43.21    2.22
   5  10  -4   46.92    2.19
   5  10  -4   44.09    2.38
   4 -10  -4    0.10    0.63
  -4 -10   4    0.72    1.09
   4  10  -4    0.49    0.40
  -4  10   4    0.30    0.46
   4  10  -4    0.60    0.33
  -4  10   4    0.56    0.24
   3 -10  -4  177.02    9.19
  -3 -10   4  169.09    9.41
   3  10  -4  175.43    8.94
   3  10  -4  169.49    8.11
  -3  10   4  184.17    8.91
  -3  10   4  184.40    8.13
  -2 -10   4  207.40   11.08
   2 -10  -4  207.79   10.81
   2  10  -4  212.13   10.55
  -2  10   4  210.06   10.53
  -2  10   4  218.18    9.59
   2  10  -4  199.88    9.57
  -1 -10   4    9.79    1.48
   1 -10  -4    9.30    1.00
  -1  10   4    7.96    0.67
  -1  10   4    8.97    0.72
   1  10  -4    9.04    0.55
   1  10  -4    8.50    0.70
   0 -10  -4   35.57    2.15
   0 -10   4   34.25    2.64
   0  10  -4   37.00    1.75
   0  10   4   33.05    1.74
   0  10   4   32.04    2.02
  -1 -10  -4   50.02    2.97
   1 -10   4   48.33    3.25
  -1  10  -4   49.71    2.51
   1  10   4   54.60    2.52
   1  10   4   53.84    2.89
   2 -10   4   83.84    4.87
  -2 -10  -4   85.86    4.68
   2  10   4   90.24    4.06
  -2  10  -4   85.95    4.06
   2  10   4   85.68    4.52
  -3 -10  -4    0.96    0.70
   3 -10   4    1.68    0.91
   3  10   4    1.49    0.45
  -3  10  -4    0.96    0.41
   3  10   4    1.15    0.44
   4 -10   4   22.89    1.76
  -4 -10  -4   21.14    1.74
   4  10   4   23.31    1.28
   4  10   4   23.94    1.45
  -4  10  -4   22.81    1.31
  -5 -10  -4  129.19    7.08
   5 -10   4  131.14    7.14
  -5  10  -4  134.83    6.19
   5  10   4  135.01    6.88
   5  10   4  136.79    6.15
   6 -10   4  146.17    7.83
  -6 -10  -4  143.29    7.73
   6  10   4  144.97    7.53
  -6  10  -4  148.24    6.76
   6  10   4  148.44    6.71
  -7 -10  -4    3.31    1.06
   7 -10   4    4.05    1.08
   7  10   4    2.84    0.61
  -7  10  -4    2.88    0.58
   8 -10   4    0.84    1.04
  -8 -10  -4    1.52    1.10
  -8  10  -4    0.48    0.51
  -8  10  -4    0.46    1.12
   8  10   4    0.89    0.60
  -9 -10  -4   45.99    3.14
  -9  10  -4   45.69    3.33
  -9  10  -4   48.32    2.42
   9  10   4   49.91    2.77
 -10 -10  -4    3.55    1.33
 -10  10  -4    3.21    0.64
 -10  10  -4    5.05    1.50
  10  10   4    3.92    0.82
 -11 -10  -4    3.24    1.45
 -11  10  -4    3.09    1.56
  11  10   4    6.35    0.96
 -12 -10  -4   22.90    2.32
  12  10   4   27.30    1.92
 -12  10  -4   25.61    2.51
 -13 -10  -4    1.70    1.62
 -13  10  -4    3.93    1.70
  13  10   4    1.81    0.95
 -14 -10  -4    5.97    1.78
  14  10   4    6.72    1.16
 -14  10  -4    5.10    1.85
 -15 -10  -4   -0.67    1.76
  15  10   4   -0.42    1.03
 -15  10  -4   -0.86    1.71
  16 -11  -4    9.61    1.71
  16  11  -4   12.57    1.36
  15 -11  -4   -0.69    1.32
 -15 -11   4    2.96    2.25
  15  11  -4    0.81    0.91
 -14 -11   4    2.48    2.04
  14 -11  -4    3.45    1.40
  14  11  -4    5.57    0.99
 -13 -11   4   -0.77    1.88
  13 -11  -4    0.32    1.22
  13  11  -4    0.64    0.79
  12 -11  -4    2.57    1.24
 -12 -11   4    2.85    1.82
  12  11  -4    3.32    0.81
 -12  11   4    2.14    0.75
 -11 -11   4    0.85    1.70
  11 -11  -4    0.66    1.11
 -11  11   4    2.43    0.73
  11  11  -4    0.15    0.69
  10 -11  -4   13.29    1.49
 -10 -11   4   10.07    1.95
 -10  11   4   13.25    1.02
  10  11  -4   12.49    1.17
  -9 -11   4   39.04    3.23
   9 -11  -4   41.13    2.73
   9  11  -4   44.95    2.44
  -9  11   4   41.88    2.23
  -8 -11   4   25.85    2.36
   8 -11  -4   23.25    1.90
   8  11  -4   25.40    1.38
  -8  11   4   24.71    1.49
   8  11  -4   26.22    1.62
   7 -11  -4    0.21    0.80
  -7 -11   4    0.40    1.43
   7  11  -4    0.13    0.45
   7  11  -4    0.33    0.48
  -7  11   4    0.51    0.55
  -6 -11   4    4.18    1.49
   6 -11  -4    4.88    0.92
   6  11  -4    5.64    0.60
  -6  11   4    5.28    0.67
   6  11  -4    5.44    0.59
   5 -11  -4   46.45    2.82
  -5 -11   4   46.39    3.35
  -5  11   4   45.96    2.36
   5  11  -4   48.69    2.55
   5  11  -4   49.51    2.35
   4 -11  -4   29.33    2.01
  -4 -11   4   25.40    2.43
  -4  11   4   31.61    1.66
   4  11  -4   31.57    1.69
   4  11  -4   30.55    1.62
   3 -11  -4   10.50    1.07
  -3 -11   4    9.92    1.58
   3  11  -4   10.71    0.78
  -3  11   4    9.85    0.80
   3  11  -4    9.50    0.72
  -2 -11   4   87.18    5.24
   2 -11  -4   91.05    4.96
  -2  11   4   94.76    4.31
   2  11  -4   91.52    4.30
   2  11  -4   90.86    4.64
  -1 -11   4  182.66   10.61
   1 -11  -4  200.19   10.36
  -1  11   4  213.97    9.17
  -1  11   4  194.06   10.06
   1  11  -4  204.36    9.16
   0 -11  -4   -1.05    0.71
   0 -11   4   -1.29    1.10
   0  11   4   -0.07    0.42
   0  11   4   -1.04    0.44
   0  11  -4   -0.36    0.43
   1 -11   4    7.86    1.42
  -1 -11  -4   10.98    1.11
  -1  11  -4    9.68    0.77
   1  11   4    9.25    0.77
   1  11   4    9.90    0.92
   2 -11   4    3.43    1.11
  -2 -11  -4    2.95    0.84
  -2  11  -4    3.09    0.49
   2  11   4    2.10    0.55
   2  11   4    2.98    0.56
  -3 -11  -4   74.12    4.23
   3 -11   4   73.60    4.37
   3  11   4   75.97    3.60
   3  11   4   77.55    4.01
  -3  11  -4   77.65    3.63
   4 -11   4   25.12    2.07
  -4 -11  -4   26.87    1.99
   4  11   4   26.76    1.66
  -4  11  -4   28.02    1.52
   4  11   4   29.04    1.50
  -5 -11  -4    4.03    1.03
   5 -11   4    4.43    1.11
   5  11   4    5.40    0.56
   5  11   4    5.39    0.64
  -5  11  -4    6.26    0.64
   6 -11   4   21.37    1.89
  -6 -11  -4   21.47    1.78
   6  11   4   22.51    1.25
  -6  11  -4   22.62    1.31
   6  11   4   20.22    1.44
  -7 -11  -4   26.40    2.03
   7 -11   4   28.32    2.17
  -7  11  -4   27.99    1.54
   7  11   4   25.92    1.73
  -8 -11  -4    7.97    1.37
   8 -11   4    5.98    1.27
   8  11   4    7.43    0.85
  -8  11  -4    7.09    0.75
  -9 -11  -4   -1.25    1.15
   9 -11   4    1.10    1.15
   9  11   4    1.38    0.69
  -9  11  -4    0.73    0.60
 -10 -11  -4   18.61    1.90
  10 -11   4   15.47    1.81
 -10  11  -4   16.46    1.22
  10  11   4   16.93    1.46
 -11 -11  -4    4.02    1.46
 -11  11  -4    5.09    1.67
  11  11   4    4.18    0.91
 -12 -11  -4   -0.88    1.44
  12  11   4   -1.27    0.84
 -12  11  -4    0.00    1.58
 -13 -11  -4    1.63    1.61
  13  11   4   -0.48    0.92
 -13  11  -4   -0.76    1.61
 -14 -11  -4    0.53    1.73
  14  11   4    0.74    1.03
 -14  11  -4    1.32    1.72
  15  11   4   -0.95    1.06
  15 -12  -4    3.98    1.45
 -15 -12   4    2.79    2.25
  15  12  -4    2.67    0.99
  14 -12  -4   18.69    2.05
 -14 -12   4   16.44    2.62
  14  12  -4   18.84    1.63
  13 -12  -4    0.55    1.37
 -13 -12   4    1.13    2.01
  13  12  -4    1.79    0.83
 -12 -12   4    0.49    1.87
  12 -12  -4    0.66    1.22
  12  12  -4    0.29    0.75
 -12  12   4    0.72    0.77
  11 -12  -4   -0.05    1.13
 -11 -12   4   -0.34    1.78
 -11  12   4    0.34    0.77
  11  12  -4    1.35    0.71
 -10 -12   4    7.19    1.90
  10 -12  -4    3.96    1.21
 -10  12   4    5.76    0.85
  10  12  -4    4.27    0.77
   9 -12  -4    4.72    1.13
  -9 -12   4    3.66    1.75
   9  12  -4    6.26    0.76
  -9  12   4    5.12    0.78
  -8 -12   4    7.42    1.88
   8 -12  -4    8.29    1.21
   8  12  -4    9.79    0.83
   8  12  -4   11.01    0.99
  -8  12   4   10.55    0.91
  -7 -12   4    0.52    1.55
   7 -12  -4    1.32    0.88
   7  12  -4    0.52    0.51
   7  12  -4    0.89    0.50
  -7  12   4   -1.01    0.55
  -6 -12   4   11.49    1.91
   6 -12  -4   12.49    1.27
   6  12  -4   12.43    0.96
  -6  12   4   12.00    0.95
   6  12  -4   12.83    0.98
   5 -12  -4    0.24    0.77
  -5 -12   4   -0.70    1.49
   5  12  -4    0.38    0.47
  -5  12   4    0.01    0.54
   5  12  -4    0.71    0.40
   4 -12  -4    0.09    0.75
  -4 -12   4    0.31    1.54
   4  12  -4    0.95    0.50
  -4  12   4   -0.39    0.52
   4  12  -4    0.71    0.35
   3 -12  -4    0.47    0.78
  -3 -12   4    0.48    1.51
  -3  12   4   -0.69    0.51
   3  12  -4    0.49    0.49
   2 -12  -4    5.17    0.98
  -2 -12   4    3.28    1.54
  -2  12   4    4.91    0.60
   2  12  -4    3.83    0.60
   1 -12  -4   -0.13    0.79
  -1 -12   4    0.22    1.35
   1  12  -4    0.37    0.44
  -1  12   4   -0.18    0.51
   0 -12  -4    3.22    0.94
   0 -12   4    2.36    1.41
   0  12  -4    2.79    0.56
   0  12   4    4.18    0.61
  -1 -12  -4    8.77    1.10
   1 -12   4    6.47    1.44
   1  12   4    8.32    0.81
  -1  12  -4    7.24    0.71
   1  12   4    6.90    0.72
  -2 -12  -4   16.65    1.52
   2 -12   4   14.58    1.60
   2  12   4   14.66    1.06
  -2  12  -4   14.94    0.99
   2  12   4   13.28    1.24
   3 -12   4   -0.43    1.00
  -3 -12  -4    1.37    0.90
   3  12   4    1.18    0.51
  -3  12  -4    0.08    0.49
   3  12   4    0.17    0.51
   4 -12   4    0.54    1.00
  -4 -12  -4    0.55    0.92
  -4  12  -4   -0.50    0.50
   4  12   4    0.13    0.50
   4  12   4    0.35    0.50
   5 -12   4    0.68    1.01
  -5 -12  -4   -0.90    0.93
  -5  12  -4    1.15    0.54
   5  12   4    0.40    0.51
   5  12   4    0.14    0.47
   6 -12   4   11.91    1.37
  -6 -12  -4    8.92    1.38
   6  12   4   11.04    0.89
   6  12   4   12.53    1.10
  -6  12  -4   12.92    0.98
   7 -12   4    2.92    1.15
  -7 -12  -4    4.43    1.25
   7  12   4    3.70    0.68
  -7  12  -4    4.17    0.66
   8 -12   4   -0.50    1.11
  -8 -12  -4    0.97    1.21
   8  12   4    0.95    0.64
  -8  12  -4    0.50    0.62
  -9 -12  -4    5.59    1.42
   9 -12   4    4.84    1.39
  -9  12  -4    6.48    0.75
   9  12   4    6.12    0.88
  10 -12   4   12.13    1.74
 -10 -12  -4   12.62    1.77
  10  12   4   13.88    1.24
 -10  12  -4   15.26    1.18
  11 -12   4    1.81    1.36
 -11 -12  -4   -0.38    1.42
  11  12   4    0.69    0.85
 -12 -12  -4    2.54    1.55
  12 -12   4    1.57    1.43
  12  12   4    0.86    0.93
 -13 -12  -4   -0.22    1.60
  13 -12   4    1.69    1.50
  13  12   4    0.24    0.96
 -14 -12  -4    0.65    1.74
  14 -12   4    0.35    1.46
  14  12   4   -1.42    0.98
  15  13  -4    1.87    0.96
  14 -13  -4    1.38    1.39
 -14 -13   4    0.01    2.19
  14  13  -4   -0.57    0.86
 -13 -13   4    5.50    2.21
  13 -13  -4    7.05    1.53
  13  13  -4    5.97    0.98
  12 -13  -4    2.66    1.30
 -12 -13   4    0.77    2.03
 -12  13   4    2.87    0.82
  12  13  -4    4.07    0.86
 -11 -13   4    3.71    2.13
  11 -13  -4    9.40    1.45
 -11  13   4    9.19    1.01
  11  13  -4    7.31    0.94
 -10 -13   4    1.12    1.88
  10 -13  -4    3.68    1.18
 -10  13   4    1.98    0.81
  10  13  -4    3.29    0.74
  -9 -13   4    7.66    1.97
   9 -13  -4    6.95    1.26
   9  13  -4    8.90    0.88
  -9  13   4    8.17    0.91
  -8 -13   4    9.63    2.02
   8 -13  -4   11.49    1.34
   8  13  -4   11.33    0.95
  -8  13   4   12.82    1.02
   7 -13  -4    8.86    1.21
  -7 -13   4    4.77    1.86
  -7  13   4    8.24    0.84
   7  13  -4    8.77    0.76
   7  13  -4    8.58    0.78
   6 -13  -4    7.01    1.10
  -6 -13   4    5.97    1.87
  -6  13   4    9.44    0.86
   6  13  -4    8.70    0.74
   6  13  -4    7.94    0.73
  -5 -13   4    2.64    1.75
   5 -13  -4    2.93    0.93
  -5  13   4    4.27    0.68
   5  13  -4    3.58    0.60
  -4 -13   4    8.70    1.93
   4 -13  -4   12.18    1.25
  -4  13   4   10.20    0.89
   4  13  -4   11.14    0.91
   3 -13  -4   -0.65    0.83
  -3 -13   4    0.45    1.67
   3  13  -4    0.60    0.53
  -3  13   4    0.26    0.51
  -2 -13   4   -1.35    1.50
   2 -13  -4   -1.02    0.85
  -2  13   4    0.27    0.57
   2  13  -4    0.48    0.52
  -1 -13   4    0.43    1.38
   1 -13  -4    1.89    0.84
   1  13  -4    3.33    0.59
  -1  13   4    2.67    0.58
   0 -13   4   23.16    2.33
   0 -13  -4   23.54    1.90
   0  13   4   24.71    1.46
   0  13  -4   24.72    1.43
  -1 -13  -4   14.86    1.47
   1 -13   4   15.38    1.92
  -1  13  -4   15.47    1.11
   1  13   4   17.47    1.16
   2 -13   4    6.62    1.33
  -2 -13  -4    5.66    1.08
   2  13   4    6.67    0.74
  -2  13  -4    5.16    0.67
   3 -13   4   -0.38    1.07
  -3 -13  -4   -0.18    0.95
   3  13   4   -0.74    0.53
  -3  13  -4   -0.11    0.53
   4 -13   4    0.40    0.97
  -4 -13  -4    1.78    1.02
  -4  13  -4    2.08    0.59
   4  13   4    2.24    0.56
   4  13   4    1.93    0.61
  -5 -13  -4    1.73    1.09
   5 -13   4    2.31    1.00
   5  13   4    0.87    0.58
  -5  13  -4    1.60    0.61
   5  13   4    1.44    0.53
  -6 -13  -4    2.60    1.16
   6 -13   4    4.85    1.19
   6  13   4    2.13    0.65
   6  13   4    3.08    0.57
  -6  13  -4    2.13    0.64
  -7 -13  -4   12.93    1.61
   7 -13   4   10.56    1.50
   7  13   4   11.68    1.03
  -7  13  -4   11.58    0.97
  -8 -13  -4    1.00    1.25
   8 -13   4    0.27    1.06
   8  13   4    0.33    0.66
  -8  13  -4    0.65    0.62
  -9 -13  -4    3.88    1.38
   9 -13   4   -0.06    1.25
  -9  13  -4    2.53    0.69
   9  13   4    3.03    0.79
 -10 -13  -4    0.49    1.38
  10 -13   4    2.40    1.42
 -10  13  -4    0.74    0.72
  10  13   4    2.90    0.83
 -11 -13  -4    0.25    1.45
  11 -13   4    2.82    1.48
  11  13   4   -0.13    0.84
 -12 -13  -4    4.94    1.70
  12 -13   4   10.67    1.75
  12  13   4    6.16    1.10
  13 -13   4   -0.48    1.49
 -13 -13  -4   -0.32    1.66
  13  13   4   -0.07    0.96
  14  13   4   -0.34    1.05
 -14 -14   4    0.41    2.33
  14 -14  -4   -0.03    1.40
 -13 -14   4    0.75    2.16
  13 -14  -4    0.55    1.39
  13  14  -4    0.10    0.84
 -12 -14   4    0.28    2.15
  12 -14  -4    0.43    1.26
  12  14  -4    0.45    0.79
 -12  14   4    1.63    0.87
 -11 -14   4   18.36    2.64
  11 -14  -4   22.01    2.02
 -11  14   4   19.73    1.50
  11  14  -4   19.77    1.57
  10 -14  -4    6.16    1.31
 -10 -14   4    4.84    2.16
 -10  14   4    7.85    1.00
  -9 -14   4    2.87    2.02
   9 -14  -4    3.77    1.14
  -9  14   4    4.02    0.83
   8 -14  -4    3.63    1.13
  -8 -14   4    5.17    2.06
  -8  14   4    4.04    0.79
  -7 -14   4   -1.02    1.75
   7 -14  -4    0.39    0.93
   7  14  -4    0.67    0.58
  -7  14   4    0.10    0.66
  -6 -14   4   -0.06    1.80
   6 -14  -4    1.02    0.90
   6  14  -4    1.93    0.60
  -6  14   4    0.14    0.65
  -5 -14   4    7.50    2.08
   5 -14  -4   10.47    1.20
  -5  14   4    9.66    0.86
   5  14  -4    9.96    0.86
   4 -14  -4    0.57    0.92
  -4 -14   4   -0.10    1.82
   4  14  -4    0.30    0.54
  -4  14   4    0.32    0.61
  -3 -14   4    5.14    1.91
   3 -14  -4    4.87    1.10
  -3  14   4    5.01    0.68
   3  14  -4    4.24    0.66
  -2 -14   4   -0.78    1.65
   2 -14  -4    0.32    0.95
  -2  14   4    0.67    0.62
   2  14  -4    0.86    0.56
   1 -14  -4   -0.36    0.92
  -1 -14   4    1.26    1.61
   1  14  -4   -0.36    0.55
  -1  14   4    0.38    0.62
   0 -14   4    9.96    1.82
   0 -14  -4   10.59    1.32
   0  14   4   12.70    0.97
   0  14  -4    9.49    0.87
   1 -14   4    3.10    1.38
  -1 -14  -4    4.36    1.12
  -1  14  -4    3.63    0.60
   1  14   4    4.44    0.71
  -2 -14  -4   22.74    1.98
   2 -14   4   25.59    2.16
  -2  14  -4   22.59    1.42
   2  14   4   24.14    1.51
  -3 -14  -4   18.50    1.74
   3 -14   4   20.58    1.97
  -3  14  -4   19.89    1.30
   3  14   4   19.89    1.30
  -4 -14  -4    0.54    1.06
   4 -14   4    1.73    1.08
   4  14   4    0.48    0.62
  -4  14  -4    0.18    0.58
   5 -14   4   16.48    1.71
  -5 -14  -4   16.71    1.71
  -5  14  -4   15.28    1.18
   5  14   4   15.59    1.15
  -6 -14  -4    1.28    1.20
   6 -14   4    2.70    1.23
   6  14   4    2.63    0.61
  -6  14  -4    1.65    0.67
   7 -14   4   28.14    2.22
  -7 -14  -4   27.98    2.38
  -7  14  -4   28.29    1.68
   7  14   4   28.87    1.89
   8 -14   4   28.97    2.41
  -8 -14  -4   24.90    2.38
  -8  14  -4   29.70    1.74
   8  14   4   29.27    1.93
   9 -14   4   12.18    1.61
  -9 -14  -4   12.85    1.76
   9  14   4   11.15    1.16
  -9  14  -4   11.78    1.05
 -10 -14  -4   15.46    2.00
  10 -14   4   17.61    1.99
 -10  14  -4   19.69    1.34
  10  14   4   17.01    1.57
 -11 -14  -4    7.84    1.77
  11 -14   4    7.77    1.67
  11  14   4    8.62    1.14
 -12 -14  -4    0.31    1.55
  12 -14   4   -0.22    1.48
  12  14   4   -1.96    0.90
  13 -14   4   23.06    2.37
 -13 -14  -4   24.19    2.52
  13  14   4   23.10    1.99
  13 -15  -4    0.36    1.34
 -13 -15   4   -1.52    2.25
  12 -15  -4    4.37    1.41
 -12 -15   4    0.15    2.28
 -12  15   4    4.14    0.97
  11 -15  -4    0.87    1.24
 -11 -15   4    0.19    2.17
 -11  15   4    0.91    0.85
 -10 -15   4   35.75    3.52
  10 -15  -4   38.92    2.74
 -10  15   4   39.41    2.27
  -9 -15   4   -0.29    2.11
   9 -15  -4    5.33    1.23
  -9  15   4    5.16    0.90
  -8 -15   4   16.48    2.68
   8 -15  -4   20.20    1.85
  -8  15   4   18.87    1.40
  -7 -15   4   -0.90    1.99
   7 -15  -4   -0.47    0.98
  -7  15   4    0.32    0.68
   7  15  -4    0.60    0.64
   6 -15  -4    7.57    1.24
  -6 -15   4    6.79    2.18
   6  15  -4    8.88    0.85
  -6  15   4    7.53    0.89
  -5 -15   4   19.79    2.61
   5 -15  -4   19.69    1.75
  -5  15   4   18.61    1.35
   5  15  -4   20.36    1.34
   4 -15  -4   16.83    1.63
  -4 -15   4   15.13    2.47
  -4  15   4   19.68    1.28
   4  15  -4   15.50    1.24
   3 -15  -4    3.38    1.11
  -3 -15   4    2.82    1.95
   3  15  -4    4.61    0.70
  -3  15   4    3.74    0.75
   2 -15  -4    1.64    1.03
  -2 -15   4    3.15    1.88
   2  15  -4    2.57    0.64
  -2  15   4    2.36    0.72
  -1 -15   4   13.41    2.20
   1 -15  -4   11.48    1.45
   1  15  -4   14.06    1.08
  -1  15   4   12.51    1.04
   0 -15   4   11.02    1.92
   0 -15  -4   12.63    1.45
   0  15   4   12.50    1.01
   0  15  -4   10.69    0.94
  -1 -15  -4    1.41    1.12
   1 -15   4    3.05    1.60
  -1  15  -4    0.83    0.63
   1  15   4    0.20    0.66
  -2 -15  -4   89.36    5.08
   2 -15   4   88.63    5.36
  -2  15  -4   89.88    4.32
   2  15   4   91.49    4.32
  -3 -15  -4   30.39    2.41
   3 -15   4   32.06    2.62
  -3  15  -4   31.81    1.75
   3  15   4   32.43    1.84
   4 -15   4    3.69    1.38
  -4 -15  -4    4.16    1.26
   4  15   4    4.52    0.71
  -4  15  -4    4.87    0.75
   5 -15   4    4.93    1.36
  -5 -15  -4    5.43    1.36
  -5  15  -4    7.84    0.82
   5  15   4    6.12    0.78
  -6 -15  -4   49.84    3.27
   6 -15   4   45.31    3.23
  -6  15  -4   50.43    2.54
  -7 -15  -4    6.26    1.48
   7 -15   4    5.94    1.43
  -7  15  -4    7.63    0.88
  -8 -15  -4    1.78    1.39
   8 -15   4    0.25    1.24
  -8  15  -4    1.53    0.72
   9 -15   4   -0.03    1.36
  -9 -15  -4    2.08    1.47
  -9  15  -4    0.95    0.74
  10 -15   4   24.94    2.40
 -10 -15  -4   26.62    2.43
 -10  15  -4   26.59    1.68
  11 -15   4    8.14    1.71
 -11 -15  -4    6.63    1.76
  12 -15   4    2.69    1.59
 -12 -15  -4    1.46    1.66
 -12 -16   4    3.43    2.44
  12 -16  -4    0.51    1.33
 -12  16   4    2.13    0.96
 -11 -16   4   16.01    2.93
  11 -16  -4   21.84    2.03
 -11  16   4   20.05    1.57
 -10 -16   4    3.84    2.43
  10 -16  -4    5.82    1.35
 -10  16   4    6.24    1.00
   9 -16  -4   14.65    1.68
  -9 -16   4   15.03    2.71
  -9  16   4   14.95    1.26
  -8 -16   4   -1.61    2.20
   8 -16  -4   -0.35    1.08
  -8  16   4   -0.41    0.76
   7 -16  -4    0.04    1.06
  -7 -16   4    0.42    2.16
   7  16  -4   -0.48    0.67
  -7  16   4   -0.89    0.71
   6 -16  -4   -1.17    1.02
  -6 -16   4   -1.64    2.02
   6  16  -4   -0.12    0.67
  -6  16   4   -0.59    0.63
  -5 -16   4   -0.32    2.11
   5 -16  -4    1.11    1.07
   5  16  -4   -0.13    0.67
  -5  16   4   -0.04    0.72
   4 -16  -4   15.55    1.67
  -4 -16   4   15.22    2.60
  -4  16   4   16.66    1.29
   4  16  -4   17.29    1.28
   3 -16  -4   29.14    2.24
  -3 -16   4   29.36    3.02
   3  16  -4   27.12    1.70
  -3  16   4   31.33    1.76
  -2 -16   4    0.20    1.87
   2 -16  -4   -0.22    1.02
  -2  16   4   -0.45    0.69
   2  16  -4   -0.39    0.64
  -1 -16   4    9.73    2.08
   1 -16  -4    9.22    1.43
   1  16  -4    8.32    0.90
  -1  16   4    8.81    0.95
   0 -16  -4   28.03    2.26
   0 -16   4   27.88    2.74
   0  16  -4   28.98    1.69
   0  16   4   27.96    1.72
  -1 -16  -4   -1.17    1.12
   1 -16   4   -1.07    1.51
  -1  16  -4    0.69    0.60
   1  16   4   -0.17    0.71
   2 -16   4   -0.76    1.44
  -2 -16  -4    0.84    1.20
  -2  16  -4    0.67    0.67
   2  16   4    1.92    0.73
   3 -16   4    4.68    1.50
  -3 -16  -4    1.10    1.27
  -3  16  -4    2.68    0.73
   3  16   4    1.50    0.73
  -4 -16  -4    8.18    1.47
   4 -16   4    5.21    1.41
  -4  16  -4    7.20    0.82
   4  16   4    8.20    0.88
   5 -16   4   -0.67    1.27
  -5 -16  -4    0.70    1.29
   5  16   4    0.16    0.68
  -5  16  -4    0.53    0.69
  -6 -16  -4    2.73    1.25
   6 -16   4    1.67    1.31
  -6  16  -4    2.32    0.74
   7 -16   4    3.45    1.39
  -7 -16  -4    2.44    1.43
  -7  16  -4    1.79    0.76
   8 -16   4   13.06    1.82
  -8 -16  -4   15.84    1.93
  -8  16  -4   15.60    1.27
  -9 -16  -4    2.78    1.57
   9 -16   4    2.99    1.48
  -9  16  -4    3.38    0.87
  10 -16   4    0.10    1.45
 -10 -16  -4    0.82    1.55
 -10  16  -4   -0.22    0.85
 -11 -16  -4    0.48    1.67
  11 -16   4    2.60    1.57
  12 -17  -4    3.61    1.42
 -12  17   4    1.08    0.99
 -11 -17   4    7.15    2.87
  11 -17  -4   13.03    1.78
 -11  17   4   11.89    1.28
  10 -17  -4    7.48    1.46
 -10 -17   4    5.79    2.60
 -10  17   4    5.56    1.02
   9 -17  -4    2.36    1.27
  -9 -17   4    0.95    2.48
  -9  17   4    5.11    0.96
   8 -17  -4    5.67    1.35
  -8 -17   4    3.91    2.50
  -8  17   4    6.69    0.96
  -7 -17   4    1.73    2.36
   7 -17  -4    2.14    1.21
  -7  17   4    2.95    0.86
  -6 -17   4    3.25    2.39
   6 -17  -4    8.23    1.35
  -6  17   4    7.66    0.95
   6  17  -4    6.05    0.86
  -5 -17   4   -0.34    2.24
   5 -17  -4    2.13    1.17
   5  17  -4    0.24    0.72
  -5  17   4    1.28    0.71
  -4 -17   4    2.85    2.20
   4 -17  -4    3.02    1.22
   4  17  -4    4.20    0.81
  -4  17   4    2.65    0.80
  -3 -17   4    3.13    1.96
   3 -17  -4    3.56    1.22
  -3  17   4    4.49    0.85
   3  17  -4    3.75    0.80
   2 -17  -4    5.63    1.26
  -2 -17   4    2.63    2.11
  -2  17   4    3.42    0.84
   2  17  -4    4.72    0.82
  -1 -17   4   -1.33    1.84
   1 -17  -4    0.96    1.16
   1  17  -4   -0.04    0.71
  -1  17   4   -0.83    0.74
   0 -17   4    0.39    1.78
   0 -17  -4    0.96    1.20
   0  17   4   -0.24    0.76
   0  17  -4   -0.52    0.70
  -1 -17  -4   -0.58    1.21
   1 -17   4   -1.52    1.61
  -1  17  -4   -0.48    0.71
   1  17   4   -0.64    0.74
  -2 -17  -4    3.38    1.36
   2 -17   4    5.59    1.75
  -2  17  -4    5.52    0.78
   2  17   4    5.85    0.87
   3 -17   4    1.28    1.55
  -3 -17  -4    0.47    1.34
   3  17   4    0.03    0.73
  -3  17  -4   -0.57    0.70
   4 -17   4    4.35    1.54
  -4 -17  -4    4.51    1.43
  -4  17  -4    4.57    0.82
   4  17   4    4.98    0.79
  -5 -17  -4    2.40    1.41
   5 -17   4    2.75    1.48
   5  17   4    2.45    0.76
  -5  17  -4    2.37    0.77
   6 -17   4    2.43    1.39
  -6 -17  -4    1.80    1.42
  -6  17  -4    0.90    0.76
  -7 -17  -4    4.40    1.53
   7 -17   4    1.24    1.40
  -7  17  -4   -0.11    0.75
  -8 -17  -4   -0.57    1.50
   8 -17   4    0.23    1.39
  -8  17  -4   -0.39    0.78
   9 -17   4    0.69    1.45
  -9 -17  -4   -0.40    1.61
  -9  17  -4    1.04    0.83
 -10 -17  -4    0.95    1.63
  10 -17   4   -0.45    1.48
 -10  17  -4    0.53    0.90
 -11  18   4   -0.82    1.00
 -10 -18   4   -1.01    2.60
  10 -18  -4    0.77    1.31
 -10  18   4   -1.28    0.90
  -9 -18   4   15.68    3.17
   9 -18  -4   20.02    1.99
  -9  18   4   21.41    1.67
   8 -18  -4    0.02    1.23
  -8 -18   4    1.54    2.60
  -8  18   4   -1.14    0.84
  -7 -18   4    2.74    2.48
   7 -18  -4    3.61    1.28
  -7  18   4    2.11    0.92
  -6 -18   4   -2.86    2.38
   6 -18  -4    0.49    1.22
  -6  18   4   -1.19    0.78
   6  18  -4    0.15    0.76
   5 -18  -4   18.66    1.84
  -5 -18   4   12.25    2.78
   5  18  -4   16.40    1.33
  -5  18   4   17.28    1.37
   4 -18  -4   -1.44    1.14
  -4 -18   4    3.05    2.37
   4  18  -4    1.20    0.75
  -4  18   4   -0.36    0.72
  -3 -18   4    1.93    2.23
   3 -18  -4    1.36    1.23
   3  18  -4    1.60    0.77
  -3  18   4    1.90    0.84
  -2 -18   4    3.67    2.23
   2 -18  -4    4.61    1.38
   2  18  -4    3.48    0.83
  -2  18   4    3.99    0.88
   1 -18  -4    6.19    1.39
  -1 -18   4    6.84    2.14
  -1  18   4    6.75    0.98
   1  18  -4    6.14    0.90
   0 -18   4    2.10    1.90
   0 -18  -4    4.11    1.39
   0  18  -4    3.87    0.83
   0  18   4    2.77    0.87
  -1 -18  -4   -1.32    1.24
   1 -18   4   -1.71    1.66
   1  18   4    1.02    0.82
  -1  18  -4    0.79    0.77
   2 -18   4   13.35    2.00
  -2 -18  -4   10.00    1.65
   2  18   4   11.30    1.09
  -2  18  -4    9.25    1.02
  -3 -18  -4    1.48    1.41
   3 -18   4    3.46    1.65
  -3  18  -4    0.67    0.76
   3  18   4    2.20    0.80
   4 -18   4    0.73    1.56
  -4 -18  -4    0.22    1.39
   4  18   4   -0.12    0.75
  -4  18  -4    1.44    0.79
  -5 -18  -4   -0.33    1.46
   5 -18   4    2.34    1.53
  -5  18  -4   -0.19    0.75
   5  18   4   -0.54    0.76
   6 -18   4    0.84    1.49
  -6 -18  -4   -0.98    1.47
  -6  18  -4    0.55    0.77
  -7 -18  -4    7.16    1.72
   7 -18   4    6.01    1.66
  -7  18  -4    7.17    1.03
   8 -18   4    2.14    1.60
  -8 -18  -4    2.43    1.63
  -8  18  -4    1.31    0.85
   9 -18   4    4.17    1.66
  -9 -18  -4    3.87    1.75
  -9  18  -4    3.78    0.94
 -10  18  -4    0.71    0.94
 -10  19   4    5.73    1.09
   9 -19  -4    2.95    1.42
  -9 -19   4    6.89    3.03
  -9  19   4    4.57    1.03
  -8 -19   4    2.27    2.88
   8 -19  -4    5.07    1.44
  -8  19   4    5.78    1.09
   7 -19  -4    4.85    1.51
  -7 -19   4    0.39    2.61
  -7  19   4    4.25    0.95
   6 -19  -4   -1.58    1.29
  -6 -19   4    3.01    2.59
   6  19  -4    0.62    0.81
  -6  19   4    0.06    0.84
  -5 -19   4    8.18    2.68
   5 -19  -4    6.69    1.49
   5  19  -4    7.83    0.95
  -5  19   4    8.61    1.03
  -4 -19   4   18.53    3.02
   4 -19  -4   15.93    1.77
  -4  19   4   13.93    1.26
   4  19  -4   15.46    1.23
   3 -19  -4   13.67    1.69
  -3 -19   4   13.78    2.81
   3  19  -4   12.76    1.14
  -3  19   4   11.21    1.18
  -2 -19   4   17.09    2.71
   2 -19  -4   17.49    1.86
   2  19  -4   15.25    1.30
  -2  19   4   17.03    1.34
  -1 -19   4   -0.08    2.02
   1 -19  -4    3.09    1.40
  -1  19   4    4.50    0.94
   1  19  -4    3.21    0.85
   0 -19   4    3.46    1.98
   0 -19  -4   -1.79    1.34
   0  19   4    0.28    0.85
   0  19  -4    0.26    0.78
  -1 -19  -4   16.79    1.88
   1 -19   4   15.98    2.33
  -1  19  -4   13.61    1.21
   1  19   4   13.82    1.28
  -2 -19  -4    4.11    1.48
   2 -19   4    4.53    1.80
   2  19   4    3.26    0.89
  -2  19  -4    3.61    0.87
   3 -19   4    5.01    1.78
  -3 -19  -4    8.42    1.67
   3  19   4    7.37    1.02
  -3  19  -4    5.90    0.95
   4 -19   4    1.25    1.60
  -4 -19  -4    0.65    1.49
  -4  19  -4   -0.06    0.80
   4  19   4    1.50    0.84
   5 -19   4    3.79    1.71
  -5 -19  -4    3.05    1.57
  -5  19  -4    2.03    0.85
   6 -19   4   10.00    1.87
  -6 -19  -4    8.83    1.84
  -6  19  -4   12.71    1.18
  -7 -19  -4    5.92    1.74
   7 -19   4    3.20    1.68
  -7  19  -4    4.78    0.96
  -8 -19  -4    0.79    1.62
   8 -19   4   -0.47    1.52
  -8  19  -4   -1.13    0.84
  -9  19  -4    9.42    1.19
  -8 -20   4    1.47    2.80
   8 -20  -4    1.72    1.49
  -8  20   4    1.15    0.95
   7 -20  -4    2.79    1.41
  -7 -20   4   -1.55    2.83
  -7  20   4    4.11    1.01
   6 -20  -4    2.21    1.44
  -6 -20   4    2.38    2.70
  -6  20   4    1.41    0.92
  -5 -20   4   24.56    3.42
   5 -20  -4   28.19    2.38
  -5  20   4   26.12    1.80
   5  20  -4   28.24    1.79
   4 -20  -4    4.64    1.42
  -4 -20   4    6.54    2.66
  -4  20   4    4.59    0.97
   4  20  -4    3.55    0.94
  -3 -20   4   15.20    2.81
   3 -20  -4   18.54    1.94
   3  20  -4   13.55    1.25
  -3  20   4   16.46    1.34
  -2 -20   4   10.27    2.48
   2 -20  -4    7.26    1.59
   2  20  -4    6.87    1.03
  -2  20   4   10.41    1.12
   1 -20  -4    4.23    1.52
  -1 -20   4    2.45    2.16
   1  20  -4    3.05    0.88
  -1  20   4    2.31    0.94
   0 -20   4   14.14    2.42
   0 -20  -4   14.01    1.85
   0  20  -4   15.56    1.29
   0  20   4   14.61    1.29
   1 -20   4    1.95    1.90
  -1 -20  -4   -1.10    1.53
   1  20   4   -0.38    0.86
  -1  20  -4   -0.30    0.81
  -2 -20  -4    1.81    1.55
   2 -20   4    4.17    1.85
   2  20   4    2.68    0.97
  -2  20  -4    2.88    0.90
   3 -20   4    4.76    1.84
  -3 -20  -4    4.84    1.63
  -3  20  -4    4.62    0.93
   3  20   4    3.58    0.92
  -4 -20  -4   23.75    2.38
   4 -20   4   25.81    2.64
   4  20   4   25.33    1.67
  -4  20  -4   23.80    1.68
   5 -20   4    7.53    1.84
  -5 -20  -4    6.95    1.72
  -5  20  -4    5.64    1.05
   6 -20   4    5.86    1.81
  -6 -20  -4    5.18    1.75
  -6  20  -4    5.01    0.98
  -7 -20  -4    0.50    1.80
   7 -20   4   -0.12    1.58
  -7  20  -4    0.21    0.89
   6 -21  -4   11.27    1.76
  -6 -21   4    7.23    2.90
   5 -21  -4    1.83    1.39
  -5 -21   4    1.36    2.67
  -5  21   4    2.15    0.97
   5  21  -4    1.99    0.93
  -4 -21   4    6.63    2.69
   4 -21  -4    6.26    1.59
   4  21  -4    7.01    1.01
  -4  21   4    6.39    1.07
   3 -21  -4    4.30    1.47
  -3 -21   4    3.94    2.48
   3  21  -4    2.06    0.95
  -3  21   4    3.00    1.00
  -2 -21   4    9.92    2.50
   2 -21  -4    5.90    1.56
  -2  21   4    5.17    1.04
   2  21  -4    4.02    1.02
   1 -21  -4    2.89    1.55
  -1 -21   4    4.11    2.24
  -1  21   4    2.98    1.04
   1  21  -4    3.88    0.95
   0 -21  -4   -1.12    1.41
   0 -21   4    1.25    2.05
   0  21  -4   -0.08    0.87
   0  21   4   -0.23    0.92
   1 -21   4    0.03    1.89
  -1 -21  -4    1.65    1.55
   1  21   4    1.05    0.93
  -1  21  -4    0.57    0.88
   2 -21   4    3.55    1.96
  -2 -21  -4    6.23    1.74
  -2  21  -4    6.96    1.04
   2  21   4    4.99    1.06
  -3 -21  -4    1.01    1.56
   3 -21   4    0.25    1.71
  -3  21  -4    0.71    0.88
   3  21   4   -0.26    0.95
   4 -21   4    1.70    1.74
  -4 -21  -4    0.75    1.61
  -4  21  -4   -0.42    0.88
   5 -21   4    8.16    1.96
  -5 -21  -4    8.03    1.89
  -5  21  -4    9.89    1.15
   4  22  -4    2.85    0.99
   3  22  -4   -0.43    0.88
   2 -22  -4    0.69    1.52
  -2  22   4    1.14    0.99
   2  22  -4    2.60    0.96
  -1 -22   4    8.23    2.41
   1 -22  -4    9.44    1.77
  -1  22   4    9.00    1.18
   1  22  -4    9.75    1.21
   0 -22  -4    4.27    1.67
   0 -22   4    6.33    2.27
   0  22  -4    6.85    1.14
   0  22   4    6.90    1.12
  -1 -22  -4   -0.38    1.55
  -1  22  -4    1.24    0.95
   1  22   4    0.28    1.01
   2  22   4    0.34    1.00
   3  22   4   -1.38    0.97
  18   0  -5   -0.81    0.96
 -18   0   5   -0.98    1.71
 -17   0   5    4.32    1.80
  17   0  -5    5.60    1.09
 -16   0   5   -1.15    1.66
  16   0  -5    0.75    0.84
  15   0  -5   64.88    3.59
 -15   0   5   59.99    4.08
 -14   0   5    1.11    1.39
  14   0  -5   -0.11    0.72
 -13   0   5   -0.17    1.26
  13   0  -5   -0.01    0.66
  12   0  -5   -0.21    0.58
 -12   0   5    0.13    1.11
  11   0  -5   38.93    2.23
 -11   0   5   36.04    2.61
 -10   0   5    0.85    0.92
  10   0  -5    0.58    0.41
  10   0  -5   -0.35    0.48
  -9   0   5   28.28    1.92
   9   0  -5   23.37    1.39
   9   0  -5   27.00    1.58
   8   0  -5   -0.26    0.40
  -8   0   5    0.21    0.41
  -8   0   5   -1.00    0.70
   7   0  -5   27.30    1.50
  -7   0   5   30.07    1.90
  -7   0   5   29.29    1.68
  -6   0   5   -0.31    0.55
   6   0  -5    0.23    0.34
  -6   0   5   -0.04    0.32
  -5   0   5   18.92    1.27
   5   0  -5   18.67    1.04
  -5   0   5   18.34    1.12
   4   0  -5   -0.12    0.30
  -4   0   5    0.18    0.37
  -4   0   5   -0.11    0.25
  -3   0   5    9.20    0.66
   3   0  -5    9.45    0.63
  -3   0   5    8.24    0.62
  -2   0   5    0.11    0.23
  -2   0   5    1.07    0.21
   2   0  -5    0.42    0.28
   1   0  -5    0.54    0.25
  -1   0   5    0.68    0.36
   0   0  -5   -0.32    0.25
   0   0  -5    0.00    0.20
   0   0   5    0.06    0.44
   1   0   5   87.67    4.62
  -1   0  -5   89.06    4.59
  -1   0  -5   91.76    4.12
  -2   0  -5    0.28    0.33
   2   0   5    0.19    0.26
  -2   0  -5   -0.18    0.23
  -3   0  -5    3.63    0.52
   3   0   5    3.28    0.38
  -3   0  -5    3.29    0.31
  -4   0  -5   -0.18    0.48
   4   0   5   -0.16    0.29
  -4   0  -5   -0.25    0.19
  -5   0  -5    4.66    0.69
   5   0   5    5.55    0.51
  -5   0  -5    5.52    0.40
  -6   0  -5    1.52    0.69
   6   0   5    0.15    0.35
  -6   0  -5    0.42    0.18
   7   0   5   17.23    1.13
  -7   0  -5   16.48    0.82
  -7   0  -5   15.86    1.49
   8   0   5    0.23    0.46
  -8   0  -5    0.06    0.84
  -9   0  -5   55.04    3.40
   9   0   5   57.75    3.12
  10   0   5   -0.05    0.58
 -10   0  -5    0.76    1.06
 -11   0  -5    1.15    1.17
  11   0   5    1.31    0.67
  12   0   5    0.06    0.71
 -12   0  -5    1.02    1.13
  13   0   5   -0.05    0.76
 -13   0  -5   -0.89    1.33
  14   0   5   -0.24    0.82
 -14   0  -5   -0.25    1.46
  15   0   5    1.99    0.94
 -15   0  -5    1.56    1.60
 -16   0  -5    0.12    1.66
  16   0   5   -0.11    0.94
 -17   0  -5    1.75    1.79
  17   0   5   -0.11    1.05
 -18  -1   5    1.59    1.89
  18  -1  -5    3.87    1.06
 -18   1   5    3.13    1.84
  18   1  -5    1.71    1.06
  17  -1  -5   10.66    1.27
 -17  -1   5    8.04    1.99
 -17   1   5    9.00    1.91
  17   1  -5   14.20    1.36
 -16  -1   5    7.87    1.99
  16  -1  -5   11.68    1.22
  16   1  -5   12.15    1.24
 -16   1   5    9.41    1.83
 -15  -1   5    0.08    1.53
  15  -1  -5    3.32    0.85
  15   1  -5    3.40    0.89
 -15   1   5    0.02    1.45
  14  -1  -5   22.91    1.62
 -14  -1   5   20.91    2.15
 -14   1   5   18.90    2.04
  14   1  -5   21.69    1.63
  13  -1  -5    0.38    0.65
 -13  -1   5    1.11    1.32
 -13   1   5    0.72    1.25
  13   1  -5    0.73    0.68
  12  -1  -5    1.01    0.61
 -12  -1   5    0.12    1.13
  12   1  -5   -0.49    0.59
 -12   1   5    0.25    1.15
 -11  -1   5   14.03    1.60
  11  -1  -5   14.30    1.14
  11   1  -5   15.00    1.19
 -11   1   5   12.92    1.49
  10  -1  -5    9.63    0.86
 -10  -1   5   10.53    1.28
  10  -1  -5   10.61    0.87
 -10   1   5    8.83    1.21
  10   1  -5   10.99    0.99
   9  -1  -5   60.52    2.86
  -9  -1   5   56.74    3.44
   9   1  -5   60.13    3.19
  -9   1   5   59.76    3.42
  -9   1   5   58.77    3.19
   9   1  -5   59.06    2.80
  -8  -1   5    7.75    0.98
   8  -1  -5    9.38    0.71
  -8  -1   5    6.38    0.66
  -8   1   5    6.38    0.92
   8   1  -5    6.61    0.55
  -8   1   5    7.62    0.68
  -7  -1   5    0.81    0.64
  -7  -1   5    0.52    0.38
   7  -1  -5    0.01    0.32
  -7   1   5    0.73    0.61
   7   1  -5    0.06    0.35
  -7   1   5    0.57    0.38
  -6  -1   5    1.31    0.54
  -6  -1   5    0.68    0.34
   6  -1  -5    1.52    0.34
  -6   1   5    0.63    0.52
  -6   1   5    0.87    0.34
   6   1  -5    1.25    0.36
  -5  -1   5   11.11    0.80
  -5  -1   5   10.89    0.91
   5  -1  -5   12.75    0.74
  -5   1   5   11.01    0.78
  -5   1   5   11.42    0.96
   5   1  -5   10.59    0.76
  -4  -1   5   46.91    2.43
   4  -1  -5   46.40    2.18
  -4  -1   5   44.35    2.47
  -4   1   5   47.67    2.47
  -4   1   5   48.04    2.44
   4   1  -5   43.12    2.21
   3  -1  -5   24.75    1.21
  -3  -1   5   24.48    1.35
  -3  -1   5   25.05    1.35
   3   1  -5   23.08    1.24
  -3   1   5   23.89    1.34
  -3   1   5   23.60    1.33
  -2  -1   5  176.84    9.35
   2  -1  -5  188.70    8.40
  -2   1   5  185.83    9.34
  -2   1   5  181.56    9.34
   2   1  -5  190.94    8.42
   1  -1  -5   20.86    1.01
   1  -1  -5   17.77    1.06
  -1  -1   5   22.16    1.25
  -1  -1   5   18.60    1.09
  -1   1   5   20.49    1.35
   1   1  -5   20.92    1.03
   0  -1   5    9.19    0.88
   0  -1  -5   11.59    0.63
   0  -1  -5   11.32    0.65
   0   1  -5   10.46    0.72
   0   1   5   10.82    1.01
   0   1  -5   10.55    0.67
  -1  -1  -5   97.93    4.23
  -1  -1  -5   96.44    4.70
   1  -1   5   89.97    4.76
   1   1   5   87.56    4.73
  -1   1  -5   94.13    4.22
  -1   1  -5   85.19    4.72
  -2  -1  -5   87.60    4.44
  -2  -1  -5   89.71    3.96
   2  -1   5   83.22    4.41
  -2   1  -5   90.28    3.95
   2   1   5   83.22    4.41
  -2   1  -5   80.70    4.45
   3  -1   5    0.13    0.27
  -3  -1  -5    0.23    0.40
  -3  -1  -5    0.00    0.26
   3   1   5   -0.10    0.28
  -3   1  -5    0.90    0.45
  -3   1  -5    0.01    0.20
  -4  -1  -5    2.09    0.50
   4  -1   5    1.16    0.32
  -4  -1  -5    1.41    0.25
  -4   1  -5    1.61    0.55
   4   1   5    0.82    0.32
  -4   1  -5    1.28    0.23
   5  -1   5   51.90    2.76
  -5  -1  -5   52.10    2.40
  -5  -1  -5   54.11    2.91
  -5   1  -5   51.75    2.41
   5   1   5   51.01    2.76
  -5   1  -5   52.13    2.93
  -6  -1  -5   24.44    1.65
   6  -1   5   22.57    1.39
  -6  -1  -5   23.67    1.10
  -6   1  -5   22.72    1.13
   6   1   5   22.53    1.39
  -6   1  -5   24.18    1.69
   7  -1   5   20.55    1.36
  -7  -1  -5   22.49    1.69
  -7   1  -5   23.24    1.62
   7   1   5   22.52    1.38
  -7   1  -5   21.20    1.07
  -8  -1  -5    8.07    1.03
   8  -1   5    6.33    0.69
   8   1   5    7.47    0.73
  -8   1  -5    8.69    1.11
  -8   1  -5    7.45    0.48
  -9  -1  -5  115.74    6.30
   9  -1   5  116.55    6.06
   9   1   5  117.58    6.07
  -9   1  -5  115.49    6.32
 -10  -1  -5    9.83    1.38
  10  -1   5    8.34    0.86
  10   1   5    8.09    0.88
 -10   1  -5    8.76    1.34
 -11  -1  -5   -0.34    1.10
  11  -1   5    1.20    0.66
  11   1   5    0.47    0.66
 -11   1  -5    0.94    1.16
  12  -1   5    2.77    0.78
 -12  -1  -5    2.76    1.31
 -12   1  -5    2.80    1.32
  12   1   5    2.91    0.80
  13  -1   5    4.84    0.91
 -13  -1  -5    3.70    1.46
 -13   1  -5    4.73    1.49
  13   1   5    7.21    0.99
  14  -1   5    5.14    0.99
 -14  -1  -5    4.95    1.60
 -14   1  -5    8.12    1.67
  14   1   5    6.14    1.03
  15  -1   5   13.34    1.30
 -15  -1  -5   11.51    1.91
 -15   1  -5   10.46    1.88
  15   1   5   10.91    1.30
  16  -1   5   -1.01    0.91
 -16  -1  -5    0.73    1.65
  16   1   5   -0.69    0.95
 -16   1  -5    0.96    1.61
  17  -1   5   10.37    1.35
 -17  -1  -5    9.58    2.08
  17   1   5    9.36    1.35
 -17   1  -5   10.47    2.12
  18  -2  -5   -0.53    0.94
 -18  -2   5   -0.45    1.96
  18   2  -5    0.28    1.02
 -18   2   5   -0.41    1.77
  17  -2  -5    1.47    0.92
 -17  -2   5    2.18    1.91
 -17   2   5    0.33    1.61
  17   2  -5    2.04    0.99
 -16  -2   5    2.60    1.84
  16  -2  -5    4.51    0.94
  16   2  -5    4.99    1.00
 -16   2   5    2.16    1.57
  15  -2  -5    0.95    0.78
 -15  -2   5    0.58    1.67
  15   2  -5    1.90    0.87
 -15   2   5    0.67    1.42
 -14  -2   5    4.17    1.56
  14  -2  -5    6.65    0.88
 -14   2   5    4.66    1.47
  14   2  -5    4.64    0.88
 -13  -2   5   11.81    1.69
  13  -2  -5   10.70    1.02
  13   2  -5   12.99    1.11
 -13   2   5    8.04    1.52
  12  -2  -5   -0.08    0.56
 -12  -2   5   -0.23    1.21
 -12   2   5   -1.10    1.10
  12   2  -5    0.09    0.62
 -11  -2   5   64.89    4.04
  11  -2  -5   66.93    3.66
  11   2  -5   71.26    3.70
 -11   2   5   68.72    3.99
  10  -2  -5    0.32    0.48
 -10  -2   5    0.25    1.01
  10  -2  -5    1.73    0.47
  10   2  -5    0.36    0.53
 -10   2   5    2.72    0.95
  -9  -2   5   32.79    2.38
   9  -2  -5   37.02    1.84
  -9   2   5   37.68    2.37
   9   2  -5   35.62    1.75
  -9   2   5   36.40    2.08
   9   2  -5   37.33    2.09
   8  -2  -5   11.55    0.82
  -8  -2   5   11.94    0.96
  -8  -2   5   10.67    1.12
  -8   2   5   10.16    1.12
   8   2  -5   12.63    0.73
  -8   2   5   11.00    0.93
  -7  -2   5    3.12    0.50
  -7  -2   5    3.91    0.77
   7   2  -5    4.46    0.40
  -7   2   5    2.77    0.72
  -7   2   5    3.93    0.44
  -7   2   5    3.83    0.48
  -6  -2   5    0.14    0.34
  -6  -2   5   -0.26    0.54
  -6   2   5    0.08    0.32
  -6   2   5    0.25    0.51
  -6   2   5    0.14    0.31
   6   2  -5    0.02    0.30
  -5  -2   5   20.28    1.37
  -5  -2   5   21.18    1.23
   5   2  -5   20.77    1.11
  -5   2   5   20.41    1.22
  -5   2   5   20.89    1.34
  -5   2   5   20.38    1.10
  -4  -2   5  150.52    7.93
  -4  -2   5  158.16    7.87
  -4   2   5  158.27    7.07
  -4   2   5  156.19    7.86
  -4   2   5  152.45    7.92
   4   2  -5  153.79    7.07
  -3  -2   5  342.29   17.51
  -3  -2   5  344.35   17.41
  -3   2   5  349.11   17.41
   3   2  -5  347.53   15.66
  -3   2   5  339.08   17.50
  -3   2   5  351.96   15.66
   2  -2  -5  127.93    6.42
  -2  -2   5  120.74    6.40
  -2  -2   5  125.49    6.44
  -2   2   5  128.28    5.76
  -2   2   5  128.68    6.42
   2   2  -5  126.06    5.77
  -1  -2   5   98.99    5.29
   1  -2  -5  100.71    5.23
  -1  -2   5  106.93    5.27
  -1   2   5  105.10    4.72
   1   2  -5  109.26    4.73
  -1   2   5   96.37    5.37
   0  -2   5  360.28   20.36
   0  -2  -5  392.19   20.33
   0   2   5  418.63   20.36
   0   2  -5  433.10   18.20
   0   2   5  406.74   18.19
   1  -2   5    0.25    0.39
  -1  -2  -5    0.45    0.21
  -1  -2  -5    0.18    0.26
  -1   2  -5    0.45    0.38
  -1   2  -5    0.48    0.20
   1   2   5    0.46    0.28
  -2  -2  -5  155.07    7.61
  -2  -2  -5  154.98    6.79
   2  -2   5  147.05    7.57
  -2   2  -5  150.43    6.78
  -2   2  -5  133.65    7.64
   2   2   5  152.09    7.58
   3  -2   5   39.64    2.11
  -3  -2  -5   40.24    1.88
  -3  -2  -5   39.03    2.15
   3   2   5   40.98    2.12
  -3   2  -5   36.18    2.22
  -3   2  -5   38.78    1.86
  -4  -2  -5  266.10   12.07
  -4  -2  -5  265.61   13.57
   4  -2   5  267.74   13.45
  -4   2  -5  262.80   13.61
  -4   2  -5  270.71   12.07
   4   2   5  264.69   13.46
   5  -2   5   34.57    1.95
  -5  -2  -5   36.97    1.70
  -5  -2  -5   37.13    2.12
  -5   2  -5   33.80    2.18
  -5   2  -5   36.54    1.70
   5   2   5   34.62    1.97
  -6  -2  -5   45.88    2.69
  -6  -2  -5   49.65    2.18
   6  -2   5   48.66    2.55
  -6   2  -5   48.13    2.22
  -6   2  -5   44.22    2.75
   6   2   5   45.54    2.56
  -7  -2  -5    1.16    0.75
   7  -2   5    0.09    0.39
  -7   2  -5   -0.10    0.79
  -7   2  -5   -0.06    0.24
   7   2   5   -0.23    0.40
   8  -2   5  103.40    5.39
  -8  -2  -5  102.72    5.62
   8   2   5  101.14    5.40
  -8   2  -5  107.58    5.67
  -8   2  -5  104.22    4.74
   9  -2   5    3.32    0.60
  -9  -2  -5    2.88    1.05
  -9   2  -5    3.35    1.07
   9   2   5    3.02    0.64
  10  -2   5   78.68    4.24
 -10  -2  -5   77.85    4.56
  10   2   5   82.61    4.29
 -10   2  -5   77.45    4.52
 -11  -2  -5   -0.68    1.13
  11  -2   5    0.21    0.63
  11   2   5    0.86    0.69
 -11   2  -5    1.25    1.17
  12  -2   5   61.50    3.32
 -12  -2  -5   54.71    3.71
  12   2   5   58.39    3.33
 -12   2  -5   57.51    3.75
 -13  -2  -5    3.35    1.43
  13  -2   5    3.91    0.86
 -13   2  -5    2.75    1.44
  13   2   5    4.06    0.92
 -14  -2  -5    8.92    1.74
  14  -2   5    7.79    1.07
 -14   2  -5    7.30    1.67
  14   2   5    9.30    1.16
  15  -2   5    9.31    1.21
 -15  -2  -5   11.08    1.86
 -15   2  -5    7.33    1.79
  15   2   5   11.85    1.28
  16  -2   5   16.44    1.52
 -16  -2  -5   18.82    2.30
 -16   2  -5   14.12    2.13
  16   2   5   15.85    1.55
 -17  -2  -5    1.69    1.79
  17  -2   5   -0.68    0.99
  17   2   5   -0.99    1.03
 -17   2  -5    1.13    1.74
  18  -3  -5    7.97    1.19
 -18  -3   5    6.35    2.21
 -18   3   5    6.73    1.99
 -17  -3   5    0.29    1.81
  17  -3  -5    1.74    0.92
 -17   3   5   -0.16    1.61
  17   3  -5    2.65    1.03
 -16  -3   5    2.91    1.79
  16  -3  -5    4.73    0.94
  16   3  -5    4.79    1.02
 -16   3   5    5.06    1.63
  15  -3  -5    1.35    0.79
 -15  -3   5    0.28    1.59
 -15   3   5   -0.49    1.39
  15   3  -5    0.93    0.86
 -14  -3   5   -0.01    1.53
  14  -3  -5    1.00    0.69
 -14   3   5   -1.95    1.35
  14   3  -5    0.63    0.76
 -13  -3   5    2.32    1.44
  13  -3  -5    2.30    0.69
  13   3  -5    3.26    0.77
 -13   3   5    1.57    1.26
  12  -3  -5   11.24    0.99
 -12  -3   5   11.85    1.64
  12   3  -5   11.94    1.06
 -12   3   5   12.49    1.56
  11  -3  -5   16.98    1.19
 -11  -3   5   13.03    1.64
 -11   3   5   14.49    1.51
  11   3  -5   14.48    1.24
  10  -3  -5   51.56    2.83
 -10  -3   5   50.92    3.22
  10  -3  -5   52.29    2.53
 -10   3   5   51.76    3.15
  10   3  -5   52.29    2.87
  -9  -3   5   12.87    1.36
   9   3  -5   13.46    1.05
  -9   3   5   13.47    1.30
  -9   3   5   14.86    1.04
  -9   3   5   13.21    0.88
   9   3  -5   12.73    0.76
  -8  -3   5    4.19    0.58
  -8  -3   5    4.57    0.93
   8   3  -5    4.52    0.39
  -8   3   5    3.42    0.84
  -8   3   5    4.98    0.51
  -8   3   5    4.64    0.55
  -7  -3   5    8.53    1.00
  -7  -3   5    9.52    0.84
  -7   3   5   10.21    0.72
  -7   3   5    9.88    0.95
  -7   3   5    9.56    0.81
   7   3  -5    9.28    0.65
  -6  -3   5   27.06    1.79
  -6  -3   5   28.05    1.63
  -6   3   5   29.06    1.74
  -6   3   5   28.99    1.44
  -6   3   5   29.12    1.59
   6   3  -5   28.16    1.40
  -5  -3   5    7.81    0.68
  -5  -3   5    8.11    0.79
  -5   3   5    7.62    0.58
   5   3  -5    7.16    0.55
  -5   3   5    7.93    0.65
  -5   3   5    8.40    0.72
  -4  -3   5  289.19   14.99
  -4  -3   5  288.50   15.12
  -4   3   5  296.96   15.11
  -4   3   5  307.01   13.49
   4   3  -5  299.44   13.48
  -4   3   5  303.23   14.99
  -3  -3   5   70.55    3.73
  -3  -3   5   73.46    3.81
   3   3  -5   71.25    3.35
  -3   3   5   75.80    3.35
  -3   3   5   73.90    3.77
  -3   3   5   69.84    3.72
  -2  -3   5   23.03    1.43
   2  -3  -5   22.74    1.33
  -2  -3   5   23.33    1.32
  -2   3   5   25.13    1.38
   2   3  -5   24.63    1.21
  -2   3   5   26.31    1.20
  -1  -3   5    7.17    0.58
  -1  -3   5    7.24    0.70
   1  -3  -5    7.41    0.56
  -1   3   5    6.35    0.73
   1   3  -5    7.42    0.51
  -1   3   5    7.65    0.48
   0  -3   5   21.51    1.57
   0  -3  -5   25.43    1.40
   0  -3   5   24.61    1.56
   0   3   5   26.03    1.64
   0   3   5   26.64    1.25
   0   3  -5   27.29    1.25
  -1  -3  -5  152.41    7.63
   1  -3   5  154.93    7.70
  -1   3  -5  157.06    6.83
   1   3   5  142.09    7.63
   1   3   5  150.60    6.82
  -1   3  -5  140.88    7.70
   2  -3   5   89.05    4.89
  -2  -3  -5   97.61    4.93
   2   3   5   98.12    4.90
  -2   3  -5   90.07    4.99
   2   3   5   96.53    4.37
  -2   3  -5   99.36    4.37
  -3  -3  -5   33.29    1.58
  -3  -3  -5   32.63    1.88
   3  -3   5   33.92    1.81
  -3   3  -5   33.88    1.99
  -3   3  -5   30.71    1.59
   3   3   5   34.97    1.83
  -4  -3  -5  140.58    6.45
   4  -3   5  145.28    7.21
  -4  -3  -5  140.85    7.31
  -4   3  -5  137.69    7.36
  -4   3  -5  143.24    6.45
   4   3   5  141.01    7.22
   5  -3   5  434.36   21.18
  -5  -3  -5  414.65   21.36
  -5  -3  -5  429.32   19.01
  -5   3  -5  422.25   21.41
   5   3   5  401.57   21.18
  -5   3  -5  419.50   19.01
  -6  -3  -5    2.92    0.28
  -6  -3  -5    2.92    0.73
   6  -3   5    2.64    0.42
  -6   3  -5    2.45    0.73
   6   3   5    2.51    0.47
  -6   3  -5    2.94    0.34
  -7  -3  -5    0.94    0.76
   7  -3   5    0.10    0.38
  -7   3  -5    0.01    0.27
   7   3   5    0.50    0.43
  -7   3  -5    0.53    0.82
   8  -3   5   65.21    3.40
  -8  -3  -5   60.80    3.58
   8   3   5   61.64    3.43
  -8   3  -5   65.54    3.75
  -8   3  -5   64.40    2.96
  -9  -3  -5   66.98    3.98
   9  -3   5   68.97    3.68
  -9   3  -5   67.79    4.04
   9   3   5   70.50    3.74
 -10  -3  -5   21.25    1.94
  10  -3   5   23.40    1.57
  10   3   5   26.03    1.64
 -10   3  -5   22.65    2.14
  11  -3   5    8.74    0.93
 -11  -3  -5   10.70    1.50
  11   3   5    9.15    1.00
 -11   3  -5    9.69    1.47
 -12  -3  -5    1.63    1.31
  12  -3   5    1.61    0.72
  12   3   5    2.10    0.79
 -12   3  -5    1.87    1.19
  13  -3   5   58.05    3.26
 -13  -3  -5   52.83    3.71
  13   3   5   59.62    3.32
 -13   3  -5   54.41    3.72
 -14  -3  -5   14.18    2.00
  14  -3   5   21.02    1.63
  14   3   5   20.36    1.70
 -14   3  -5   18.38    2.12
  15  -3   5    0.85    0.89
 -15  -3  -5    1.12    1.55
  15   3   5    1.45    0.97
 -15   3  -5    1.23    1.57
  16  -3   5   -1.24    0.93
 -16  -3  -5    1.19    1.77
 -16   3  -5   -0.24    1.60
  16   3   5   -0.22    0.99
  17  -3   5   -0.21    1.01
 -18  -4   5    4.06    2.11
  18  -4  -5   10.29    1.23
 -18   4   5    8.37    1.96
 -17  -4   5    1.21    1.92
  17  -4  -5    3.33    0.97
  17   4  -5    2.12    1.05
 -17   4   5    0.78    1.60
 -16  -4   5    6.75    2.04
  16  -4  -5    7.72    1.06
 -16   4   5    7.36    1.80
  16   4  -5    8.57    1.17
  15  -4  -5    7.12    0.96
 -15  -4   5    4.55    1.82
  15   4  -5    7.05    1.06
 -15   4   5    3.87    1.56
 -14  -4   5    1.73    1.56
  14  -4  -5    4.64    0.79
 -14   4   5    2.53    1.39
  14   4  -5    1.77    0.83
 -13  -4   5    0.82    1.45
  13  -4  -5    1.52    0.65
  13   4  -5    2.26    0.76
 -13   4   5    0.42    1.21
 -12  -4   5    8.10    1.62
  12  -4  -5   11.27    0.97
 -12   4   5   12.05    1.49
  12   4  -5   11.06    1.04
  11  -4  -5   47.20    2.27
  11  -4  -5   44.06    2.52
 -11  -4   5   44.31    3.04
 -11   4   5   43.94    3.01
  11   4  -5   45.32    2.59
 -10  -4   5   26.35    2.22
  10  -4  -5   28.26    1.68
 -10   4   5   27.03    1.50
  10   4  -5   29.22    1.73
 -10   4   5   26.62    2.10
  -9  -4   5    4.74    1.08
   9  -4  -5    4.70    0.57
   9   4  -5    3.76    0.61
  -9   4   5    4.81    0.95
   9   4  -5    5.08    0.40
  -9   4   5    4.51    0.54
  -8  -4   5    1.20    0.94
  -8   4   5    4.56    0.48
  -8   4   5    3.67    0.83
   8   4  -5    3.65    0.36
   8   4  -5    3.74    0.55
  -8   4   5    3.54    0.50
  -7  -4   5   16.35    1.19
  -7  -4   5   17.67    1.47
  -7   4   5   18.31    1.40
  -7   4   5   17.72    1.01
  -7   4   5   18.00    1.13
   7   4  -5   16.97    0.93
  -6  -4   5   12.64    0.91
  -6  -4   5   11.17    1.09
  -6   4   5   11.04    1.06
  -6   4   5   11.38    0.83
  -6   4   5   11.98    0.75
   6   4  -5   11.00    0.71
  -5  -4   5    2.35    0.39
  -5  -4   5    3.11    0.66
  -5   4   5    2.00    0.34
  -5   4   5    2.34    0.35
   5   4  -5    2.04    0.31
  -5   4   5    2.77    0.53
  -4  -4   5   32.51    1.93
  -4  -4   5   33.46    1.78
  -4   4   5   31.23    1.75
  -4   4   5   34.45    1.89
  -4   4   5   32.75    1.59
   4   4  -5   31.56    1.58
  -3  -4   5   25.32    1.46
   3  -4  -5   27.04    1.52
  -3  -4   5   25.75    1.62
   3   4  -5   26.36    1.32
  -3   4   5   26.41    1.46
  -3   4   5   28.02    1.33
   2  -4  -5    9.13    0.70
  -2  -4   5    9.59    0.81
  -2  -4   5    9.12    0.64
  -2   4   5    8.66    0.60
  -2   4   5    8.24    0.73
   2   4  -5    9.57    0.60
  -1  -4   5   23.94    1.38
  -1  -4   5   23.91    1.67
   1  -4  -5   26.79    1.44
  -1   4   5   26.20    1.26
   1   4  -5   27.65    1.26
  -1   4   5   21.32    1.63
   0  -4   5   22.99    1.77
   0  -4   5   30.27    1.60
   0  -4  -5   25.67    1.54
   0   4   5   27.85    1.75
   0   4   5   29.70    1.37
   0   4  -5   29.20    1.36
   1  -4   5    5.08    0.60
  -1  -4  -5    5.46    0.52
   1  -4   5    5.63    0.68
   1   4   5    5.40    0.40
   1   4   5    4.99    0.51
  -1   4  -5    5.79    0.42
  -2  -4  -5   18.72    1.18
   2  -4   5   18.58    1.15
  -2   4  -5   17.77    0.96
   2   4   5   18.83    0.95
   2   4   5   17.81    1.12
  -2   4  -5   17.52    1.35
  -3  -4  -5    7.64    0.69
   3  -4   5    7.74    0.65
   3   4   5    6.21    0.50
  -3   4  -5    7.43    0.52
   3   4   5    7.83    0.67
  -3   4  -5    6.55    0.80
   4  -4   5   19.69    1.14
  -4  -4  -5   19.49    1.30
   4   4   5   19.44    1.17
  -4   4  -5   17.21    0.97
  -4   4  -5   16.33    1.44
   5  -4   5   10.42    0.80
  -5  -4  -5   10.75    0.96
  -5  -4  -5    9.99    0.63
   5   4   5    9.35    0.83
  -5   4  -5   11.59    1.04
  -5   4  -5   10.16    0.67
  -6  -4  -5    7.28    0.52
  -6  -4  -5    5.32    0.81
   6  -4   5    5.67    0.56
  -6   4  -5    5.22    0.92
  -6   4  -5    5.25    0.45
   6   4   5    5.83    0.60
  -7  -4  -5   32.77    2.05
   7  -4   5   28.29    1.74
  -7   4  -5   33.32    2.20
  -7   4  -5   30.47    1.51
   7   4   5   29.30    1.80
   8  -4   5    1.35    0.47
  -8  -4  -5    0.89    0.90
  -8   4  -5    2.16    0.36
  -8   4  -5    2.78    1.02
   8   4   5    1.42    0.55
   9  -4   5   -0.72    0.46
  -9  -4  -5    0.37    0.97
   9   4   5    0.75    0.58
  -9   4  -5   -0.27    0.33
  -9   4  -5   -0.17    1.02
  10  -4   5    1.10    0.57
 -10  -4  -5    1.76    1.12
 -10   4  -5   -0.21    1.14
  10   4   5    2.17    0.67
  11  -4   5   -0.10    0.60
 -11  -4  -5    0.67    1.21
  11   4   5   -0.24    0.68
 -11   4  -5    0.48    1.21
 -12  -4  -5   31.21    2.66
  12  -4   5   36.26    2.12
 -12   4  -5   31.52    2.67
  12   4   5   31.92    2.17
  13  -4   5   13.19    1.19
 -13  -4  -5   11.28    1.74
  13   4   5   12.56    1.24
 -13   4  -5    8.47    1.68
  14  -4   5    5.04    0.94
 -14  -4  -5    3.57    1.62
  14   4   5    5.18    1.03
 -14   4  -5    3.20    1.54
  15  -4   5    2.24    0.94
 -15  -4  -5    1.22    1.57
 -15   4  -5    1.95    1.60
  15   4   5    3.20    1.03
  16  -4   5   -1.92    0.92
 -16  -4  -5   -0.98    1.62
[truncated: 1,596,440 more chars]
